# Supplementary material for: 1-(4-Hy­droxy­phen­yl)-2-(2-oxidonaphthalen-1-yl)diazen-1-ium methanol hemisolvate
Source: Acta Crystallogr Sect E Struct Rep Online. 2013 May 11;69(Pt 6):o867–8. doi: 10.1107/S1600536813012245 (PMC3685028; doi:10.1107/S1600536813012245)
Supplement: Supplementary file 1 [file e-69-0o867-sup1.cif]

##############################################################################
#                                                                            #
# This CIF contains the data in a paper accepted for publication in          #
# Acta Crystallographica Section E. It conforms to the requirements of       #
# Notes for Authors for Acta Crystallographica Section E, and has been       #
# peer reviewed under the auspices of the IUCr Commission on Journals.       #
#                                                                            #
# Full details of the Crystallographic Information File format               #
# are given in the paper "The Crystallographic Information File (CIF):       #
# a New Standard Archive File for Crystallography" by S. R. Hall, F. H.      #
# Allen and I. D. Brown [Acta Cryst. (1991), A47, 655-685].                  #
#                                                                            #
# The current version of the core CIF dictionary is obtainable from          #
# ftp://ftp.iucr.org/pub/cif_core.dic.                                       #
#                                                                            #
# Software is freely available for graphical display of the structure(s)     #
# in this CIF. For information consult the CIF software page                 #
# http://www.iucr.org/resources/cif/software.                                #
#                                                                            #
# This file may be used for bona fide research purposes within the           #
# scientific community so long as proper attribution is given to the journal # 
# article from which it was obtained.                                        #
#                                                                            #
##############################################################################
data_I
_audit_creation_method     SHELXL-97
_chemical_name_systematic
;
1-(4-Hydroxyphenyl)-2-(2-oxidonaphthalen-1-yl)diazen-1-ium methanol hemisolvate
;
_chemical_name_common     ?
_chemical_formula_moiety     'C16 H12 N2 O2, 0.5(C H4 O)'
_chemical_formula_sum     'C16.50 H14 N2 O2.50'
_chemical_formula_iupac     'C16 H12 N2 O2, 0.5C H4 O'
_chemical_formula_weight     280.30
_chemical_melting_point     ?
_symmetry_cell_setting     monoclinic
_symmetry_space_group_name_H-M     'C 2/c'
_symmetry_space_group_name_Hall     '-C 2yc'
loop_
    _symmetry_equiv_pos_site_id
    _symmetry_equiv_pos_as_xyz
    1 x,y,z
    2 -x,y,1/2-z
    3 -x,-y,-z
    4 x,-y,1/2+z
    5 1/2+x,1/2+y,z
    6 1/2-x,1/2+y,1/2-z
    7 1/2-x,1/2-y,-z
    8 1/2+x,1/2-y,1/2+z
_cell_length_a     26.942(7)
_cell_length_b     6.3479(17)
_cell_length_c     17.579(5)
_cell_angle_alpha     90.00
_cell_angle_beta     113.985(4)
_cell_angle_gamma     90.00
_cell_volume     2746.8(13)
_cell_formula_units_Z     8
_cell_measurement_reflns_used     1832
_cell_measurement_theta_min     2.40
_cell_measurement_theta_max     25.71
_cell_measurement_temperature     293(2)
_cell_special_details
;
Least-squares treatment of 25 SET4 setting angles.
;
_exptl_crystal_description     prismatic
_exptl_crystal_colour     red
_exptl_crystal_size_max     0.26
_exptl_crystal_size_mid     0.06
_exptl_crystal_size_min     0.05
_exptl_crystal_density_diffrn     1.356
_exptl_crystal_density_meas     ?
_exptl_crystal_density_method     'not measured'
_exptl_crystal_F_000     1176
_exptl_absorpt_coefficient_mu     0.093
_exptl_absorpt_correction_type     none
_exptl_absorpt_process_details     ?
_exptl_absorpt_correction_T_min     ?
_exptl_absorpt_correction_T_max     ?
_exptl_special_details     ?
_diffrn_ambient_temperature     293(2)
_diffrn_radiation_type     MoK\a
_diffrn_radiation_wavelength     0.71073
_diffrn_radiation_source     'fine-focus sealed tube'
_diffrn_radiation_monochromator     graphite
_diffrn_measurement_device_type     'Bruker APEXII CCD'
_diffrn_measurement_method     'phi and omega scans'
_diffrn_detector_area_resol_mean     ?
_diffrn_reflns_number     12992
_diffrn_reflns_av_R_equivalents     0.0321
_diffrn_reflns_av_sigmaI/netI     0.0366
_diffrn_reflns_theta_min     2.40
_diffrn_reflns_theta_max     30.74
_diffrn_reflns_theta_full     30.74
_diffrn_measured_fraction_theta_max     0.985
_diffrn_measured_fraction_theta_full     0.985
_diffrn_reflns_limit_h_min     -38
_diffrn_reflns_limit_h_max     37
_diffrn_reflns_limit_k_min     -8
_diffrn_reflns_limit_k_max     9
_diffrn_reflns_limit_l_min     -24
_diffrn_reflns_limit_l_max     24
_refine_special_details
;
 Refinement of F^2^ against ALL reflections.  The weighted R-factor wR and
 goodness of fit S are based on F^2^, conventional R-factors R are based
 on F, with F set to zero for negative F^2^. The threshold expression of
 F^2^ > 2sigma(F^2^) is used only for calculating R-factors(gt) etc. and is
 not relevant to the choice of reflections for refinement.  R-factors based
 on F^2^ are statistically about twice as large as those based on F, and R-
 factors based on ALL data will be even larger.
;
_reflns_number_total     4212
_reflns_number_gt     2286
_reflns_threshold_expression     I>2sigma(I)
_refine_ls_structure_factor_coef     Fsqd
_refine_ls_matrix_type     full
_refine_ls_R_factor_all     0.1035
_refine_ls_R_factor_gt     0.0524
_refine_ls_wR_factor_gt     0.1280
_refine_ls_wR_factor_ref     0.1539
_refine_ls_goodness_of_fit_ref     1.029
_refine_ls_restrained_S_all     1.029
_refine_ls_number_reflns     4212
_refine_ls_number_parameters     202
_refine_ls_number_restraints     0
_refine_ls_hydrogen_treatment     mixed
_refine_ls_weighting_scheme     calc
_refine_ls_weighting_details
         'calc w=1/[\s^2^(Fo^2^)+(0.0652P)^2^+0.3604P] where P=(Fo^2^+2Fc^2^)/3'
_atom_sites_solution_hydrogens     geom
_atom_sites_solution_primary     direct
_atom_sites_solution_secondary     difmap
_refine_ls_shift/su_max     0.001
_refine_ls_shift/su_mean     0.000
_refine_diff_density_max     0.184
_refine_diff_density_min     -0.181
_refine_ls_extinction_method     none
_refine_ls_extinction_coef     ?
loop_
    _atom_type_symbol
    _atom_type_description
    _atom_type_scat_dispersion_real
    _atom_type_scat_dispersion_imag
    _atom_type_scat_source
    'C' 'C' 0.0033 0.0016
                         'International Tables Vol C Tables 4.2.6.8 and 6.1.1.4'
    'H' 'H' 0.0000 0.0000
                         'International Tables Vol C Tables 4.2.6.8 and 6.1.1.4'
    'N' 'N' 0.0061 0.0033
                         'International Tables Vol C Tables 4.2.6.8 and 6.1.1.4'
    'O' 'O' 0.0106 0.0060
                         'International Tables Vol C Tables 4.2.6.8 and 6.1.1.4'
_computing_data_collection     'APEX2 (Bruker, 2006)'
_computing_cell_refinement     'SAINT (Bruker, 2006)'
_computing_data_reduction     'SAINT (Bruker, 2006)'
_computing_structure_solution     'SHELXS97 (Sheldrick, 2008)'
_computing_structure_refinement     'SHELXL97 (Sheldrick, 2008)'
_computing_molecular_graphics     'PLATON (Spek, 2009)'
_computing_publication_material
                                   'WinGX publication routines (Farrugia, 2012)'
loop_
    _atom_site_type_symbol
    _atom_site_label
    _atom_site_fract_x
    _atom_site_fract_y
    _atom_site_fract_z
    _atom_site_U_iso_or_equiv
    _atom_site_thermal_displace_type
    _atom_site_calc_flag
    _atom_site_refinement_flags
    _atom_site_occupancy
    _atom_site_disorder_assembly
    _atom_site_disorder_group
    O O1 0.05411(5) 0.9010(2) 0.10115(8) 0.0693(5) Uani d . 1.000 . .
    O O2 0.09325(5) 1.7942(2) -0.17549(9) 0.0775(5) Uani d . 1.000 . .
    N N1 0.13875(5) 0.98315(19) 0.04654(7) 0.0426(4) Uani d . 1.000 . .
    N N2 0.09869(5) 1.1128(2) 0.02339(7) 0.0454(4) Uani d . 1.000 . .
    C C1 0.13793(5) 0.8158(2) 0.09375(8) 0.0408(4) Uani d . 1.000 . .
    C C2 0.09520(6) 0.7749(3) 0.12016(10) 0.0516(5) Uani d . 1.000 . .
    C C3 0.09810(7) 0.5873(3) 0.16635(10) 0.0563(6) Uani d . 1.000 . .
    C C4 0.13956(6) 0.4517(3) 0.18484(9) 0.0510(5) Uani d . 1.000 . .
    C C5 0.18354(6) 0.4878(2) 0.16088(8) 0.0439(5) Uani d . 1.000 . .
    C C6 0.18351(5) 0.6722(2) 0.11622(8) 0.0402(4) Uani d . 1.000 . .
    C C7 0.22698(6) 0.3453(3) 0.18175(9) 0.0529(5) Uani d . 1.000 . .
    C C8 0.26920(7) 0.3855(3) 0.16014(10) 0.0590(6) Uani d . 1.000 . .
    C C9 0.26971(6) 0.5681(3) 0.11681(10) 0.0565(6) Uani d . 1.000 . .
    C C10 0.22765(6) 0.7090(3) 0.09506(9) 0.0482(5) Uani d . 1.000 . .
    C C11 0.09846(5) 1.2857(2) -0.02644(8) 0.0421(4) Uani d . 1.000 . .
    C C12 0.05513(6) 1.4243(3) -0.04920(10) 0.0505(5) Uani d . 1.000 . .
    C C13 0.05257(6) 1.5962(3) -0.09868(10) 0.0555(5) Uani d . 1.000 . .
    C C14 0.09319(6) 1.6298(2) -0.12578(9) 0.0507(5) Uani d . 1.000 . .
    C C15 0.13698(6) 1.4922(2) -0.10218(9) 0.0497(5) Uani d . 1.000 . .
    C C16 0.13961(6) 1.3214(2) -0.05285(9) 0.0467(5) Uani d . 1.000 . .
    O O1S -0.00722(9) 2.0049(3) -0.21505(14) 0.0490(7) Uani d P 0.500 . .
    C C1S 0.00000 2.1846(5) -0.25000 0.0803(14) Uani d S 1.000 . .
    H H2A 0.07230 1.09380 0.03830 0.0540 Uiso c R 1.000 . .
    H H2B 0.06390 1.85490 -0.19190 0.1160 Uiso c R 1.000 . .
    H H3A 0.07060 0.55830 0.18400 0.0680 Uiso c R 1.000 . .
    H H4A 0.13970 0.32990 0.21430 0.0610 Uiso c R 1.000 . .
    H H7A 0.22690 0.22250 0.21060 0.0630 Uiso c R 1.000 . .
    H H8A 0.29780 0.29040 0.17440 0.0710 Uiso c R 1.000 . .
    H H9A 0.29880 0.59470 0.10250 0.0680 Uiso c R 1.000 . .
    H H10A 0.22840 0.83040 0.06590 0.0580 Uiso c R 1.000 . .
    H H12A 0.02760 1.40130 -0.03110 0.0610 Uiso c R 1.000 . .
    H H13A 0.02350 1.68920 -0.11370 0.0670 Uiso c R 1.000 . .
    H H15A 0.16470 1.51600 -0.11990 0.0600 Uiso c R 1.000 . .
    H H16A 0.16900 1.22980 -0.03720 0.0560 Uiso c R 1.000 . .
    H H1SA -0.035(2) 2.289(9) -0.284(3) 0.1210 Uiso d P 0.500 . .
    H H1O -0.02100 2.04990 -0.17790 0.0740 Uiso d RP 0.500 . .
    H H1SB 0.0081(13) 2.124(4) -0.2876(18) 0.1210 Uiso d . 1.000 . .
loop_
    _atom_site_aniso_label
    _atom_site_aniso_U_11
    _atom_site_aniso_U_22
    _atom_site_aniso_U_33
    _atom_site_aniso_U_12
    _atom_site_aniso_U_13
    _atom_site_aniso_U_23
    O1 0.0529(7) 0.0772(9) 0.0909(9) 0.0092(6) 0.0428(6) 0.0195(7)
    O2 0.0765(9) 0.0569(8) 0.0916(9) 0.0183(7) 0.0265(8) 0.0293(7)
    N1 0.0401(6) 0.0436(7) 0.0416(6) -0.0025(5) 0.0140(5) -0.0025(5)
    N2 0.0390(6) 0.0523(8) 0.0480(7) -0.0009(6) 0.0209(5) 0.0012(6)
    C1 0.0407(7) 0.0440(8) 0.0368(7) -0.0082(6) 0.0148(6) -0.0020(6)
    C2 0.0462(8) 0.0579(10) 0.0513(8) -0.0068(7) 0.0206(7) 0.0019(8)
    C3 0.0542(9) 0.0640(11) 0.0575(9) -0.0095(8) 0.0298(8) 0.0059(8)
    C4 0.0584(9) 0.0525(10) 0.0423(8) -0.0109(8) 0.0207(7) 0.0026(7)
    C5 0.0480(8) 0.0463(9) 0.0346(7) -0.0061(7) 0.0139(6) -0.0019(6)
    C6 0.0420(7) 0.0431(8) 0.0339(7) -0.0057(6) 0.0137(5) -0.0033(6)
    C7 0.0627(10) 0.0472(9) 0.0451(8) -0.0005(8) 0.0181(7) 0.0033(7)
    C8 0.0598(10) 0.0561(11) 0.0604(10) 0.0137(8) 0.0238(8) 0.0054(8)
    C9 0.0508(9) 0.0624(11) 0.0618(10) 0.0030(8) 0.0284(8) 0.0031(8)
    C10 0.0495(8) 0.0500(9) 0.0486(8) -0.0012(7) 0.0235(7) 0.0034(7)
    C11 0.0420(7) 0.0430(8) 0.0392(7) -0.0017(6) 0.0144(6) -0.0034(6)
    C12 0.0401(7) 0.0571(10) 0.0548(9) 0.0040(7) 0.0197(7) -0.0062(8)
    C13 0.0443(8) 0.0492(10) 0.0638(10) 0.0121(7) 0.0124(7) -0.0031(8)
    C14 0.0518(9) 0.0412(9) 0.0516(8) 0.0063(7) 0.0134(7) 0.0015(7)
    C15 0.0509(8) 0.0481(9) 0.0544(9) 0.0072(7) 0.0259(7) 0.0060(7)
    C16 0.0436(7) 0.0472(9) 0.0506(8) 0.0105(7) 0.0205(6) 0.0050(7)
    O1S 0.0556(12) 0.0450(13) 0.0529(12) 0.0055(11) 0.0286(10) 0.0051(10)
    C1S 0.105(3) 0.058(2) 0.090(2) 0.0000 0.052(2) 0.0000
_geom_special_details
;
 Bond distances, angles etc. have been calculated using the
 rounded fractional coordinates. All su's are estimated
 from the variances of the (full) variance-covariance matrix.
 The cell esds are taken into account in the estimation of
 distances, angles and torsion angles
;
loop_
    _geom_bond_atom_site_label_1
    _geom_bond_atom_site_label_2
    _geom_bond_site_symmetry_1
    _geom_bond_site_symmetry_2
    _geom_bond_distance
    _geom_bond_publ_flag
    O1 C2 . . 1.295(2) no
    O2 C14 . . 1.362(2) no
    O2 H2B . . 0.8200 no
    O1S C1S . . 1.347(3) no
    O1S H1SB . 2_554 0.76(3) no
    O1S H1O . . 0.9200 no
    N1 N2 . . 1.2848(19) no
    N1 C1 . . 1.3538(18) no
    N2 C11 . . 1.4027(18) no
    N2 H2A . . 0.8600 no
    C1 C6 . . 1.449(2) no
    C1 C2 . . 1.429(2) no
    C2 C3 . . 1.426(3) no
    C3 C4 . . 1.341(3) no
    C4 C5 . . 1.428(2) no
    C5 C7 . . 1.405(2) no
    C5 C6 . . 1.4093(19) no
    C6 C10 . . 1.402(2) no
    C7 C8 . . 1.362(3) no
    C8 C9 . . 1.390(3) no
    C9 C10 . . 1.370(3) no
    C11 C16 . . 1.384(2) no
    C11 C12 . . 1.385(2) no
    C12 C13 . . 1.380(3) no
    C13 C14 . . 1.376(2) no
    C14 C15 . . 1.389(2) no
    C15 C16 . . 1.372(2) no
    C3 H3A . . 0.9300 no
    C4 H4A . . 0.9300 no
    C7 H7A . . 0.9300 no
    C8 H8A . . 0.9300 no
    C9 H9A . . 0.9300 no
    C10 H10A . . 0.9300 no
    C12 H12A . . 0.9300 no
    C13 H13A . . 0.9300 no
    C15 H15A . . 0.9300 no
    C16 H16A . . 0.9300 no
    C1S H1SA . . 1.11(6) no
    C1S H1SB . . 0.87(3) no
    C1S H1SA . 2_554 1.11(6) no
    C1S H1SB . 2_554 0.87(3) no
loop_
    _geom_angle_atom_site_label_1
    _geom_angle_atom_site_label_2
    _geom_angle_atom_site_label_3
    _geom_angle_site_symmetry_1
    _geom_angle_site_symmetry_2
    _geom_angle_site_symmetry_3
    _geom_angle
    _geom_angle_publ_flag
    C14 O2 H2B . . . 109.00 no
    C1S O1S H1O . . . 104.00 no
    C1S O1S H1SB . . 2_554 37(2) no
    H1O O1S H1SB . . 2_554 67.00 no
    N2 N1 C1 . . . 118.42(14) no
    N1 N2 C11 . . . 119.27(13) no
    N1 N2 H2A . . . 120.00 no
    C11 N2 H2A . . . 120.00 no
    C2 C1 C6 . . . 120.15(13) no
    N1 C1 C2 . . . 123.90(14) no
    N1 C1 C6 . . . 115.94(13) no
    O1 C2 C1 . . . 121.39(16) no
    O1 C2 C3 . . . 120.43(16) no
    C1 C2 C3 . . . 118.16(16) no
    C2 C3 C4 . . . 121.44(18) no
    C3 C4 C5 . . . 122.32(16) no
    C4 C5 C7 . . . 121.51(14) no
    C6 C5 C7 . . . 119.48(15) no
    C4 C5 C6 . . . 119.01(14) no
    C1 C6 C5 . . . 118.87(13) no
    C1 C6 C10 . . . 122.60(13) no
    C5 C6 C10 . . . 118.53(14) no
    C5 C7 C8 . . . 120.54(16) no
    C7 C8 C9 . . . 120.30(18) no
    C8 C9 C10 . . . 120.39(17) no
    C6 C10 C9 . . . 120.76(16) no
    N2 C11 C12 . . . 117.83(14) no
    N2 C11 C16 . . . 122.48(13) no
    C12 C11 C16 . . . 119.70(13) no
    C11 C12 C13 . . . 120.33(16) no
    C12 C13 C14 . . . 119.86(16) no
    O2 C14 C13 . . . 123.34(15) no
    C13 C14 C15 . . . 119.84(14) no
    O2 C14 C15 . . . 116.82(15) no
    C14 C15 C16 . . . 120.34(16) no
    C11 C16 C15 . . . 119.93(14) no
    C4 C3 H3A . . . 119.00 no
    C2 C3 H3A . . . 119.00 no
    C3 C4 H4A . . . 119.00 no
    C5 C4 H4A . . . 119.00 no
    C5 C7 H7A . . . 120.00 no
    C8 C7 H7A . . . 120.00 no
    C9 C8 H8A . . . 120.00 no
    C7 C8 H8A . . . 120.00 no
    C8 C9 H9A . . . 120.00 no
    C10 C9 H9A . . . 120.00 no
    C6 C10 H10A . . . 120.00 no
    C9 C10 H10A . . . 120.00 no
    C11 C12 H12A . . . 120.00 no
    C13 C12 H12A . . . 120.00 no
    C12 C13 H13A . . . 120.00 no
    C14 C13 H13A . . . 120.00 no
    C16 C15 H15A . . . 120.00 no
    C14 C15 H15A . . . 120.00 no
    C11 C16 H16A . . . 120.00 no
    C15 C16 H16A . . . 120.00 no
    O1S C1S O1S . . 2_554 64.2(2) no
    O1S C1S H1SA . . . 120(3) no
    O1S C1S H1SB . . . 95.7(18) no
    O1S C1S H1SA . . 2_554 121(3) no
    O1S C1S H1SB . . 2_554 31.5(18) no
    H1SA C1S H1SB . . . 106(3) no
    O1S C1S H1SA 2_554 . . 121(3) no
    H1SA C1S H1SA . . 2_554 107(4) no
    H1SA C1S H1SB . . 2_554 105(4) no
    O1S C1S H1SB 2_554 . . 31.5(18) no
    H1SA C1S H1SB 2_554 . . 105(4) no
    H1SB C1S H1SB . . 2_554 127(3) no
    O1S C1S H1SA 2_554 . 2_554 120(3) no
    O1S C1S H1SB 2_554 . 2_554 95.7(18) no
    H1SA C1S H1SB 2_554 . 2_554 106(3) no
loop_
    _geom_torsion_atom_site_label_1
    _geom_torsion_atom_site_label_2
    _geom_torsion_atom_site_label_3
    _geom_torsion_atom_site_label_4
    _geom_torsion_site_symmetry_1
    _geom_torsion_site_symmetry_2
    _geom_torsion_site_symmetry_3
    _geom_torsion_site_symmetry_4
    _geom_torsion
    _geom_torsion_publ_flag
    C1 N1 N2 C11 . . . . -179.19(12) no
    N2 N1 C1 C2 . . . . -0.5(2) no
    N2 N1 C1 C6 . . . . 178.51(12) no
    N1 N2 C11 C12 . . . . -178.98(13) no
    N1 N2 C11 C16 . . . . 0.9(2) no
    N1 C1 C2 O1 . . . . -1.3(2) no
    N1 C1 C2 C3 . . . . 177.00(14) no
    C6 C1 C2 O1 . . . . 179.78(14) no
    C6 C1 C2 C3 . . . . -2.0(2) no
    N1 C1 C6 C5 . . . . -176.08(12) no
    N1 C1 C6 C10 . . . . 3.72(19) no
    C2 C1 C6 C5 . . . . 2.97(19) no
    C2 C1 C6 C10 . . . . -177.23(14) no
    O1 C2 C3 C4 . . . . 178.23(16) no
    C1 C2 C3 C4 . . . . 0.0(2) no
    C2 C3 C4 C5 . . . . 1.1(3) no
    C3 C4 C5 C6 . . . . 0.0(2) no
    C3 C4 C5 C7 . . . . 179.16(15) no
    C4 C5 C6 C1 . . . . -1.97(19) no
    C4 C5 C6 C10 . . . . 178.22(13) no
    C7 C5 C6 C1 . . . . 178.85(13) no
    C7 C5 C6 C10 . . . . -1.0(2) no
    C4 C5 C7 C8 . . . . -178.29(15) no
    C6 C5 C7 C8 . . . . 0.9(2) no
    C1 C6 C10 C9 . . . . -179.35(14) no
    C5 C6 C10 C9 . . . . 0.5(2) no
    C5 C7 C8 C9 . . . . -0.2(2) no
    C7 C8 C9 C10 . . . . -0.3(3) no
    C8 C9 C10 C6 . . . . 0.2(2) no
    N2 C11 C12 C13 . . . . -179.50(14) no
    C16 C11 C12 C13 . . . . 0.7(2) no
    N2 C11 C16 C15 . . . . 179.40(13) no
    C12 C11 C16 C15 . . . . -0.8(2) no
    C11 C12 C13 C14 . . . . 0.2(2) no
    C12 C13 C14 O2 . . . . 179.21(15) no
    C12 C13 C14 C15 . . . . -0.9(2) no
    O2 C14 C15 C16 . . . . -179.31(13) no
    C13 C14 C15 C16 . . . . 0.8(2) no
    C14 C15 C16 C11 . . . . 0.0(2) no
loop_
    _geom_hbond_atom_site_label_D
    _geom_hbond_atom_site_label_H
    _geom_hbond_atom_site_label_A
    _geom_hbond_site_symmetry_A
    _geom_hbond_distance_DH
    _geom_hbond_distance_HA
    _geom_hbond_distance_DA
    _geom_hbond_angle_DHA
    _geom_hbond_publ_flag
    O1S H1O O1 3_585 0.92 1.92 2.832(3) 171 yes
    N2 H2A O1 . 0.86 1.84 2.540(2) 137 yes
    O2 H2B O1S . 0.82 2.03 2.841(3) 172 yes
    O2 H2B O1S 2_554 0.82 1.97 2.690(3) 146 yes
    C1S H1SA Cg3 2_564 1.11(6) 2.58(5) 3.555(2) 147(4) yes
    C7 H7A Cg2 6_545 0.93 2.73 3.521(2) 144 yes
_iucr_refine_instructions_details
;
TITL I         C 2/C        R   0.06
CELL  0.71073 26.94200  6.34790 17.57900 90.00000 113.98500 90.00000
ZERR 8  0.00700  0.00170  0.00500  0.00000  0.00400  0.00000
LATT 7
SYMM -X, Y, -Z+ 0.50000
SFAC C H N O
UNIT 132 112 16 20
L.S. 12
FMAP 2
PLAN 20
ACTA
BOND $H
FREE H1O H1SB
FREE O1S H1SB
omit 2 0 0
omit 1 1 3
CONF
htab
WGHT    0.065200    0.360400
FVAR      10.06943
O1    4    0.054105    0.901047    0.101149    11.00000    0.05286    0.07721 =
         0.09090    0.01952    0.04280    0.00915
O2    4    0.093254    1.794192   -0.175489    11.00000    0.07646    0.05693 =
         0.09163    0.02932    0.02648    0.01834
AFIX 147
H2B   2    0.063879    1.854891   -0.191923    11.00000   -1.50000
AFIX   0
N1    3    0.138751    0.983149    0.046538    11.00000    0.04013    0.04360 =
         0.04164   -0.00254    0.01395   -0.00248
N2    3    0.098694    1.112824    0.023392    11.00000    0.03899    0.05226 =
         0.04799    0.00125    0.02095   -0.00094
AFIX  43
H2A   2    0.072316    1.093827    0.038294    11.00000   -1.20000
AFIX   0
C1    1    0.137931    0.815834    0.093749    11.00000    0.04070    0.04399 =
         0.03682   -0.00200    0.01483   -0.00817
C2    1    0.095197    0.774863    0.120156    11.00000    0.04624    0.05791 =
         0.05130    0.00189    0.02055   -0.00680
C3    1    0.098102    0.587291    0.166346    11.00000    0.05423    0.06396 =
         0.05755    0.00585    0.02982   -0.00952
AFIX  43
H3A   2    0.070649    0.558300    0.184048    11.00000   -1.20000
AFIX   0
C4    1    0.139556    0.451665    0.184845    11.00000    0.05844    0.05254 =
         0.04232    0.00264    0.02069   -0.01087
AFIX  43
H4A   2    0.139663    0.329856    0.214306    11.00000   -1.20000
AFIX   0
C5    1    0.183541    0.487763    0.160882    11.00000    0.04802    0.04631 =
         0.03458   -0.00193    0.01387   -0.00609
C6    1    0.183510    0.672220    0.116218    11.00000    0.04200    0.04309 =
         0.03392   -0.00328    0.01372   -0.00574
C7    1    0.226979    0.345316    0.181754    11.00000    0.06270    0.04718 =
         0.04505    0.00328    0.01805   -0.00048
AFIX  43
H7A   2    0.226908    0.222535    0.210573    11.00000   -1.20000
AFIX   0
C8    1    0.269203    0.385504    0.160141    11.00000    0.05979    0.05608 =
         0.06042    0.00541    0.02376    0.01375
AFIX  43
H8A   2    0.297825    0.290370    0.174443    11.00000   -1.20000
AFIX   0
C9    1    0.269711    0.568059    0.116806    11.00000    0.05082    0.06236 =
         0.06181    0.00307    0.02839    0.00299
AFIX  43
H9A   2    0.298762    0.594740    0.102484    11.00000   -1.20000
AFIX   0
C10   1    0.227651    0.708969    0.095059    11.00000    0.04948    0.04997 =
         0.04861    0.00337    0.02347   -0.00124
AFIX  43
H10A  2    0.228389    0.830382    0.065930    11.00000   -1.20000
AFIX   0
C11   1    0.098456    1.285696   -0.026443    11.00000    0.04203    0.04295 =
         0.03917   -0.00337    0.01439   -0.00170
C12   1    0.055134    1.424265   -0.049204    11.00000    0.04009    0.05707 =
         0.05484   -0.00624    0.01970    0.00397
AFIX  43
H12A  2    0.027617    1.401327   -0.031054    11.00000   -1.20000
AFIX   0
C13   1    0.052567    1.596237   -0.098678    11.00000    0.04429    0.04924 =
         0.06381   -0.00308    0.01243    0.01207
AFIX  43
H13A  2    0.023459    1.689231   -0.113672    11.00000   -1.20000
AFIX   0
C14   1    0.093186    1.629795   -0.125776    11.00000    0.05175    0.04122 =
         0.05156    0.00145    0.01345    0.00625
C15   1    0.136975    1.492207   -0.102182    11.00000    0.05086    0.04807 =
         0.05435    0.00598    0.02587    0.00725
AFIX  43
H15A  2    0.164652    1.515963   -0.119914    11.00000   -1.20000
AFIX   0
C16   1    0.139612    1.321439   -0.052855    11.00000    0.04364    0.04720 =
         0.05064    0.00499    0.02046    0.01054
AFIX  43
H16A  2    0.169027    1.229790   -0.037181    11.00000   -1.20000
AFIX   0
O1S   4   -0.007216    2.004947   -0.215054    10.50000    0.05560    0.04504 =
         0.05290    0.00512    0.02859    0.00554
AFIX   3
H1O   2   -0.021021    2.049912   -0.177877    10.50000   -1.50000
AFIX   0
C1S   1    0.000000    2.184647   -0.250000    10.50000    0.10529    0.05764 =
         0.09044    0.00000    0.05218    0.00000
H1SA  2   -0.034913    2.288935   -0.284229    10.50000   -1.50000
H1SB  2    0.008096    2.124204   -0.287599    11.00000   -1.50000
HKLF 4
REM  I         C 2/C        R   0.06
REM R1 =  0.0524 for   2286 Fo > 4sig(Fo)  and  0.1035 for all   4212 data
REM    202 parameters refined using      0 restraints
END
WGHT      0.0658      0.3406
REM Highest difference peak  0.184,  deepest hole -0.181,  1-sigma level  0.039
Q1    1   0.1681  0.4912  0.1881  11.00000  0.05    0.18
Q2    1   0.0000  2.3536 -0.2500  10.50000  0.05    0.18
Q3    1   0.2107  0.7080  0.1183  11.00000  0.05    0.18
Q4    1   0.1223  0.8169  0.1217  11.00000  0.05    0.18
Q5    1   0.0462  0.9058  0.0442  11.00000  0.05    0.18
Q6    1   0.0511  0.9919  0.0620  11.00000  0.05    0.17
Q7    1   0.1968  0.6683  0.0817  11.00000  0.05    0.15
Q8    1   0.1214  1.3282 -0.0282  11.00000  0.05    0.15
Q9    1   0.1206  1.5838 -0.0925  11.00000  0.05    0.15
Q10   1   0.1690  0.5473  0.1195  11.00000  0.05    0.14
Q11   1   0.1642  1.0112  0.0391  11.00000  0.05    0.14
Q12   1   0.0279  0.8590  0.1128  11.00000  0.05    0.14
Q13   1   0.0658  0.8096  0.0787  11.00000  0.05    0.13
Q14   1   0.0505  1.4699 -0.0993  11.00000  0.05    0.13
Q15   1   0.2713  0.5264  0.1589  11.00000  0.05    0.12
Q16   1   0.1533  0.7158  0.0989  11.00000  0.05    0.12
Q17   1   0.0727  0.8867  0.1312  11.00000  0.05    0.12
Q18   1   0.0918  0.6370  0.1245  11.00000  0.05    0.12
Q19   1   0.0347  1.0034  0.1085  11.00000  0.05    0.12
Q20   1   0.1135  0.5064  0.1505  11.00000  0.05    0.12
;
data_global
_journal_date_recd_electronic     2013-04-26
_journal_date_accepted     2013-05-05
_journal_name_full     'Acta Crystallographica, Section E'
_journal_year     2013
_journal_volume     69
_journal_issue      6
_journal_page_first     o867
_journal_page_last     o868
_journal_paper_category     QO
_journal_paper_doi     10.1107/S1600536813012245
_journal_coeditor_code     SU2594
_publ_contact_author_name     'Benaouida, Mohamed Amine'
_publ_contact_author_address
;
Unit\'e de Recherche de Chimie de l'Environnement et Mol\'eculaire Structurale
(CHEMS), Facult\'e des sciences exactes, d\'epartement de chimie,
Universit\'e Constantine 1, 25000 Constantine, Algeria
;
_publ_contact_author_email     'mbenaouida@yahoo.fr'
_publ_contact_author_fax     '00 (213) 31 57 42 52'
_publ_contact_author_phone     '00 (213) 550 80 40 92'
_publ_section_title
;
1-(4-Hydroxyphenyl)-2-(2-oxidonaphthalen-1-yl)diazen-1-ium methanol hemisolvate
;
loop_
    _publ_author_name
    _publ_author_footnote
    _publ_author_address
    'Benaouida, Mohamed Amine' .
;
Unit\'e de Recherche de Chimie de l'Environnement et Mol\'eculaire Structurale
(CHEMS), Facult\'e des Sciences Exactes, D\'epartement de Chimie,
Universit\'e Constantine 1, 25000 Constantine, Algeria
;
    'Chetioui, Souheyla' .
;
Unit\'e de Recherche de Chimie de l'Environnement et Mol\'eculaire Structurale
(CHEMS), Facult\'e des Sciences Exactes, D\'epartement de Chimie,
Universit\'e Constantine 1, 25000 Constantine, Algeria
;
    'Bouaoud, Salah Eddine' .
;
Unit\'e de Recherche de Chimie de l'Environnement et Mol\'eculaire Structurale
(CHEMS), Facult\'e des Sciences Exactes, D\'epartement de Chimie,
Universit\'e Constantine 1, 25000 Constantine, Algeria
;
_publ_section_synopsis     .
