# Supplementary material for: 1-(4-Hy­droxy­phen­yl)-2-(2-oxidonaphthalen-1-yl)diazen-1-ium methanol hemisolvate
Source: Acta Crystallogr Sect E Struct Rep Online. 2013 May 11;69(Pt 6):o867–8. doi: 10.1107/S1600536813012245 (PMC3685028; doi:10.1107/S1600536813012245)
Supplement: Supplementary file 2 [file e-69-0o867-Isup2.hkl]

# 
# h,k,l, Fc-squared, Fo-squared, sigma(Fo-squared) and status flag 
# 
data_I
_shelx_title ' I         C 2/C        R   0.06' 
_shelx_refln_list_code          4 
_shelx_F_calc_maximum      308.51 
_exptl_crystal_F_000      1176.00 
_reflns_d_resolution_high  0.6953 
 
loop_ 
 _symmetry_equiv_pos_as_xyz 
 'x, y, z' 
 '-x, y, -z+1/2' 
 'x+1/2, y+1/2, z' 
 '-x+1/2, y+1/2, -z+1/2' 
 '-x, -y, -z' 
 'x, -y, z-1/2' 
 '-x+1/2, -y+1/2, -z' 
 'x+1/2, -y+1/2, z-1/2' 
 
_cell_length_a    26.9420 
_cell_length_b     6.3479 
_cell_length_c    17.5790 
_cell_angle_alpha  90.000 
_cell_angle_beta  113.985 
_cell_angle_gamma  90.000 
 
_shelx_F_squared_multiplier     1.000 
 
loop_ 
 _refln_index_h 
 _refln_index_k 
 _refln_index_l 
 _refln_F_squared_calc 
 _refln_F_squared_meas 
 _refln_F_squared_sigma 
 _refln_observed_status 
   4   0   0    30144.72    28982.18    392.86 o 
   6   0   0    27194.64    25764.43    768.11 o 
   8   0   0     5215.13     4895.66     71.80 o 
  10   0   0        6.26       -2.36      3.79 o 
  12   0   0       98.05       67.25      8.12 o 
  14   0   0      868.55      820.06     22.07 o 
  16   0   0      700.69      665.34     41.78 o 
  18   0   0        3.96        6.47      5.35 o 
  20   0   0     2057.30     2027.48     51.88 o 
  22   0   0    12486.54    12480.05    186.70 o 
  24   0   0     3387.33     3148.04    158.79 o 
  26   0   0     1646.66     1605.90     45.08 o 
  28   0   0       64.93       80.59     13.65 o 
  30   0   0      234.00      243.69     21.98 o 
  32   0   0        3.31        1.98     10.29 o 
  34   0   0        0.03        6.26     18.59 o 
   1   1   0     1576.01     1651.34     26.59 o 
   3   1   0     9529.86     9341.98     97.12 o 
   5   1   0      737.13      733.63     11.03 o 
   7   1   0        8.58        5.08      3.20 o 
   9   1   0     6221.48     5931.68     61.35 o 
  11   1   0      107.47      164.00      6.46 o 
  13   1   0     1867.66     1959.52     22.66 o 
  15   1   0       29.74       36.11      3.26 o 
  17   1   0       50.70       59.75      5.81 o 
  19   1   0       94.15       90.14      7.55 o 
  21   1   0       34.17       33.26      6.20 o 
  23   1   0       31.78       23.35      5.77 o 
  25   1   0      177.83      176.49     12.13 o 
  27   1   0        0.85       -1.17      5.54 o 
  29   1   0       38.63       26.13      7.58 o 
  31   1   0       17.86       27.18      8.40 o 
  33   1   0       26.50       29.45      9.18 o 
  35   1   0        1.62        7.89      9.95 o 
   0   2   0      403.65      370.70     17.19 o 
   2   2   0      509.05      452.28     11.23 o 
   4   2   0       43.17       40.40      3.70 o 
   6   2   0     7445.78     7642.57     77.80 o 
   8   2   0       24.81       44.85      2.68 o 
  10   2   0     6079.18     6590.88     70.00 o 
  12   2   0     1503.73     1463.93     22.74 o 
  14   2   0      941.81      925.19     20.61 o 
  16   2   0     2709.69     2847.17     51.06 o 
  18   2   0        1.39        0.92      3.30 o 
  20   2   0        1.05        0.27      3.84 o 
  22   2   0        0.07       -0.06      4.48 o 
  24   2   0        2.98        5.96      4.99 o 
  26   2   0        2.04       -0.95      5.43 o 
  28   2   0        8.07       12.37      6.41 o 
  30   2   0       17.72       21.75     16.81 o 
  32   2   0       37.11       52.62     16.10 o 
  34   2   0        0.65       19.22     13.38 o 
   1   3   0      163.03      162.24      8.47 o 
   3   3   0       29.67       38.99      4.38 o 
   5   3   0     1463.44     1511.21     23.32 o 
   7   3   0        7.16       11.90      3.33 o 
   9   3   0      332.70      408.62      9.08 o 
  11   3   0      171.35      148.60      5.50 o 
  13   3   0      363.19      412.72     12.32 o 
  15   3   0       25.06       18.90      4.54 o 
  17   3   0       31.30       18.74      4.82 o 
  19   3   0        7.52       10.44      4.72 o 
  21   3   0        0.62        1.23      4.69 o 
  23   3   0        2.56        2.30      5.15 o 
  25   3   0        6.95        3.24      5.93 o 
  27   3   0       43.29       47.96      9.93 o 
  29   3   0       15.01       16.15      9.31 o 
  31   3   0        1.35       -0.03     11.78 o 
  33   3   0        0.05       13.36     13.21 o 
   0   4   0       43.92       46.49     10.75 o 
   2   4   0      117.22      121.01     11.24 o 
   4   4   0      989.28     1065.50     21.08 o 
   6   4   0     3045.79     3113.28     42.08 o 
   8   4   0      946.87      921.08     22.98 o 
  10   4   0       78.33       69.84      7.55 o 
  12   4   0       28.40       25.63      5.03 o 
  14   4   0      285.73      249.07     11.64 o 
  16   4   0      100.52       76.30      7.98 o 
  18   4   0      613.06      523.45     16.91 o 
  20   4   0       89.29       86.72     10.07 o 
  22   4   0       10.90        4.53      7.21 o 
  24   4   0       16.01        0.24      7.40 o 
  26   4   0        1.59        8.99     10.63 o 
  28   4   0      137.70      116.89     19.28 o 
  30   4   0        7.56       11.31     12.89 o 
   1   5   0      269.52      267.42     20.67 o 
   3   5   0      935.70      938.08     24.04 o 
   5   5   0      571.02      598.62     16.95 o 
   7   5   0      242.92      220.87     11.75 o 
   9   5   0       13.81       19.91      6.05 o 
  11   5   0      183.21      213.85     11.88 o 
  13   5   0       18.91       13.16      5.76 o 
  15   5   0      180.07      167.50     13.50 o 
  17   5   0      269.86      249.23     21.53 o 
  19   5   0      233.35      237.51     29.82 o 
  21   5   0       11.10        1.32     10.84 o 
  23   5   0       18.64       15.24     12.71 o 
  25   5   0       25.42       63.67     22.61 o 
  27   5   0       69.23       76.19     18.45 o 
  29   5   0        0.56       -3.03     10.95 o 
   0   6   0      202.21      198.42     24.84 o 
   2   6   0      374.14      341.89     17.28 o 
   4   6   0      128.99      120.91     11.90 o 
   6   6   0     1451.63     1499.70     34.17 o 
   8   6   0      426.86      449.74     24.16 o 
  10   6   0        0.45        0.05      6.38 o 
  12   6   0        0.10       -3.38      9.02 o 
  14   6   0      140.41      158.46     20.91 o 
  16   6   0      177.01      163.73     20.84 o 
  18   6   0      385.78      345.19     29.24 o 
  20   6   0      106.00      144.28     21.23 o 
  22   6   0       92.21       88.37     31.40 o 
  24   6   0        5.62        9.13     13.28 o 
  26   6   0        0.00       18.58     26.61 o 
   1   7   0        2.85        8.86      7.56 o 
   3   7   0       96.77       78.65     18.86 o 
   5   7   0        1.41       -4.59     12.79 o 
   7   7   0       36.49       26.44     16.58 o 
   9   7   0        0.00       28.03     16.45 o 
  11   7   0       64.72       72.00     15.92 o 
  13   7   0        4.42       -0.17     12.05 o 
  15   7   0        6.16       14.96     16.82 o 
  17   7   0       14.23       12.65     22.89 o 
  19   7   0       48.62       36.53     16.45 o 
  21   7   0        0.04       -1.36     13.35 o 
   0   8   0        0.09       -2.85     14.88 o 
   4   8   0        0.00       -0.94     15.39 o 
   6   8   0        7.72       25.75     17.52 o 
   8   8   0        0.64        0.12     15.38 o 
  10   8   0       31.37        6.34     17.13 o 
  12   8   0       16.48       23.79     18.62 o 
  14   8   0        5.99       27.83     20.55 o 
  16   8   0        1.65       -3.13     13.49 o 
   3   9   0        1.88      -12.33     19.30 o 
   5   9   0        1.91       -7.31     18.10 o 
 -35   1   1        1.56       16.27     10.22 o 
 -33   1   1        3.41       -1.57      8.89 o 
 -31   1   1       37.53       28.31      7.72 o 
 -29   1   1       14.97       10.60      6.52 o 
 -27   1   1       36.19       28.45      6.80 o 
 -25   1   1      112.57      112.91      9.89 o 
 -23   1   1       87.83       88.03      8.33 o 
 -21   1   1      517.89      511.30     15.12 o 
 -19   1   1       17.78       12.20      4.25 o 
 -17   1   1      244.86      265.96      9.88 o 
 -15   1   1      503.74      472.23     11.69 o 
 -13   1   1       13.46       29.39      3.83 o 
 -11   1   1        2.35       -0.32      1.88 o 
  -9   1   1      210.75      193.50      5.92 o 
  -7   1   1      289.26      242.58      4.56 o 
  -5   1   1        3.03       -1.03      1.03 o 
  -3   1   1      279.62      323.96      5.25 o 
  -1   1   1      179.33      204.04      5.09 o 
   1   1   1     6795.44     7213.39     80.28 o 
   3   1   1        0.22        3.70      2.63 o 
   5   1   1     7887.20     7634.76     74.84 o 
   7   1   1     2620.44     2562.12     29.66 o 
   9   1   1      637.03      693.42     12.50 o 
  11   1   1      300.82      327.06      6.44 o 
  13   1   1       91.69      115.24      4.48 o 
  15   1   1       76.65       76.13      4.78 o 
  17   1   1      235.14      237.49     10.21 o 
  19   1   1        2.27       -2.67      3.46 o 
  21   1   1       11.08        0.98      8.80 o 
  23   1   1       67.09       62.58      7.77 o 
  25   1   1       11.41       18.84      6.40 o 
  27   1   1       58.73       62.94      8.97 o 
  29   1   1       15.95       12.37      7.69 o 
  31   1   1       22.89       24.30     10.69 o 
  33   1   1        8.22        3.53      7.70 o 
 -34   2   1      105.93      124.21     16.48 o 
 -32   2   1        1.55       -3.42      9.08 o 
 -30   2   1       27.60       37.91     10.42 o 
 -28   2   1        6.54        1.29      5.85 o 
 -26   2   1        0.25       -5.98      5.98 o 
 -24   2   1       25.67       25.97      6.03 o 
 -22   2   1       29.41       22.39      7.25 o 
 -20   2   1       25.70       18.60      4.95 o 
 -18   2   1        4.73        6.19      3.72 o 
 -16   2   1      142.63      186.83      8.76 o 
 -14   2   1     4201.03     4213.68     55.52 o 
 -12   2   1     2685.45     2822.53     35.72 o 
 -10   2   1     6871.03     7654.70     79.56 o 
  -8   2   1     1994.56     2155.60     25.47 o 
  -6   2   1      157.57      142.66      4.78 o 
  -4   2   1     1980.77     1817.36     23.52 o 
  -2   2   1      320.83      420.16     10.48 o 
   0   2   1     3560.91     3602.07     75.10 o 
   2   2   1     1289.30     1428.86     19.60 o 
   4   2   1     1557.43     1679.74     22.32 o 
   6   2   1       26.27       12.64      2.67 o 
   8   2   1     5497.12     5546.06     59.80 o 
  10   2   1       70.18       74.12      5.27 o 
  12   2   1     5731.45     5821.26     64.60 o 
  14   2   1       15.14       19.24      5.44 o 
  16   2   1      622.83      647.29     15.75 o 
  18   2   1      134.16      134.41     12.92 o 
  20   2   1        0.35       -5.12      5.12 o 
  22   2   1      113.88      111.69      9.72 o 
  24   2   1       40.95       38.02      6.32 o 
  26   2   1        1.92        2.58      5.77 o 
  28   2   1       52.60       43.57      8.58 o 
  30   2   1        9.76       15.36      7.97 o 
  32   2   1       13.02       13.20     13.56 o 
 -33   3   1        9.71       16.70     13.14 o 
 -31   3   1        0.29       -2.19      9.21 o 
 -29   3   1        0.82        6.57      8.21 o 
 -27   3   1       27.27       33.31      9.31 o 
 -25   3   1        3.13        1.14      6.54 o 
 -23   3   1        0.68        2.52      4.61 o 
 -21   3   1      125.06      101.83      8.81 o 
 -19   3   1       76.90       75.20      7.50 o 
 -17   3   1       38.86       41.56      5.74 o 
 -15   3   1      168.14      192.89      9.55 o 
 -13   3   1       66.93       82.98      6.53 o 
 -11   3   1      285.31      308.68      9.75 o 
  -9   3   1      197.60      156.32      6.11 o 
  -7   3   1     1190.35     1144.97     16.93 o 
  -5   3   1      741.73      784.66     18.14 o 
  -3   3   1      359.50      380.32     10.41 o 
  -1   3   1      136.77      122.18      9.14 o 
   1   3   1        5.21        6.10      3.42 o 
   3   3   1     1556.32     1703.14     25.12 o 
   5   3   1       59.86       51.81      4.86 o 
   7   3   1       13.17       15.61      3.61 o 
   9   3   1        7.39        8.77      3.23 o 
  11   3   1        9.75        9.23      3.47 o 
  13   3   1      245.17      201.52      9.17 o 
  15   3   1      115.68      117.11     10.23 o 
  17   3   1        4.29        5.40      4.26 o 
  19   3   1       24.65       25.48      5.74 o 
  21   3   1        1.11        0.92      4.59 o 
  23   3   1        8.72        1.37      5.14 o 
  25   3   1       59.01       43.74      8.13 o 
  27   3   1        0.27        0.89      7.19 o 
  29   3   1        0.00       -3.26     10.81 o 
  31   3   1        0.12        8.25     12.61 o 
 -32   4   1       24.09       23.19     18.55 o 
 -30   4   1        1.64      -12.61     12.61 o 
 -28   4   1       28.92       20.79     12.73 o 
 -26   4   1        0.07       -2.37      8.25 o 
 -24   4   1       14.20        6.69      8.27 o 
 -22   4   1       42.89       30.63      8.31 o 
 -20   4   1       25.32        7.44      6.82 o 
 -18   4   1      873.48      791.94     24.32 o 
 -16   4   1      311.85      283.21     12.40 o 
 -14   4   1      128.76      112.04      9.18 o 
 -12   4   1      210.09      232.67     12.83 o 
 -10   4   1       21.67       11.60      3.54 o 
  -8   4   1     1367.28     1337.43     20.87 o 
  -6   4   1     1427.37     1478.83     25.42 o 
  -4   4   1       42.85       59.66      6.03 o 
  -2   4   1      424.24      419.95     17.49 o 
   0   4   1      229.77      279.62     17.83 o 
   2   4   1      402.82      413.54     13.87 o 
   4   4   1     1487.50     1506.22     25.67 o 
   6   4   1     2727.83     2869.09     39.72 o 
   8   4   1        0.42        4.28      3.88 o 
  10   4   1       73.82       68.86      7.53 o 
  12   4   1      353.36      351.36     16.72 o 
  14   4   1      269.75      256.34     11.77 o 
  16   4   1       27.62       24.59      5.65 o 
  18   4   1      303.43      241.38     12.62 o 
  20   4   1       54.14       53.92      7.77 o 
  22   4   1       14.04        0.48      9.11 o 
  24   4   1       69.33       56.74     28.30 o 
  26   4   1        0.26       -7.62      7.78 o 
  28   4   1       84.25       94.34     14.63 o 
  30   4   1       65.31       73.85     17.74 o 
 -29   5   1        0.10       37.26     20.61 o 
 -27   5   1       27.07       27.06     13.25 o 
 -25   5   1        3.48        4.63     10.95 o 
 -23   5   1        1.22       -1.24      9.54 o 
 -21   5   1        3.03       10.14      8.15 o 
 -19   5   1      166.16      134.46     13.49 o 
 -17   5   1       31.11       32.48      8.63 o 
 -15   5   1      518.27      598.69     35.77 o 
 -13   5   1        3.50        4.45      7.50 o 
 -11   5   1       64.59       71.62      8.78 o 
  -9   5   1        0.00        0.40      3.88 o 
  -7   5   1        0.52       -3.47      3.47 o 
  -5   5   1      391.61      407.28     14.18 o 
  -3   5   1      413.41      412.91     16.04 o 
  -1   5   1        7.19        7.92      6.55 o 
   1   5   1       59.31       62.32     14.90 o 
   3   5   1        2.42        3.73      4.84 o 
   5   5   1       70.39       83.18      9.50 o 
   7   5   1      685.68      747.95     19.26 o 
   9   5   1      474.99      461.66     16.01 o 
  11   5   1        4.94       13.05      5.46 o 
  13   5   1        0.12        0.36      5.04 o 
  15   5   1        2.56        5.20      6.64 o 
  17   5   1       53.73       51.50     13.11 o 
  19   5   1      130.61      157.79     41.88 o 
  21   5   1       24.26       15.75     16.24 o 
  23   5   1        0.25       -5.27     13.48 o 
  25   5   1       36.60       56.79     16.48 o 
  27   5   1        2.69       11.31     10.62 o 
 -26   6   1        1.55       14.48     15.25 o 
 -24   6   1       86.33      118.17     20.74 o 
 -22   6   1      178.13      198.49     51.36 o 
 -20   6   1      234.26      276.63     27.45 o 
 -18   6   1        1.55       13.10     12.15 o 
 -16   6   1        0.72       10.70     11.35 o 
 -14   6   1        2.69        2.58      7.36 o 
 -12   6   1       66.04       56.57     10.55 o 
 -10   6   1        2.28        4.64      7.22 o 
  -8   6   1      224.23      216.99     29.22 o 
  -6   6   1     1996.82     1955.50     34.40 o 
  -4   6   1      463.12      446.26     23.71 o 
  -2   6   1      882.81      842.90     25.38 o 
   0   6   1      153.47      153.67     16.03 o 
   2   6   1     1535.05     1535.35     46.81 o 
   4   6   1       23.83       27.73      8.12 o 
   6   6   1        1.82        9.53      6.33 o 
   8   6   1       98.18      109.06     12.56 o 
  10   6   1        2.01        4.36      7.33 o 
  12   6   1        2.25       10.00      9.45 o 
  14   6   1      110.84      116.86     18.41 o 
  16   6   1      151.74      144.30     43.64 o 
  18   6   1      281.27      278.26     29.58 o 
  20   6   1       53.54       63.85     16.86 o 
  22   6   1       44.46       32.57     20.27 o 
  24   6   1      133.72      202.51     31.93 o 
 -23   7   1        1.58        0.05     14.33 o 
 -21   7   1        6.78       20.20     23.87 o 
 -19   7   1        2.03       14.02     14.43 o 
 -17   7   1        0.58       -4.32     11.87 o 
 -15   7   1       41.90       39.90     14.31 o 
 -13   7   1       29.41       45.49     14.72 o 
 -11   7   1        0.21        6.61     10.63 o 
  -9   7   1       19.80       10.25     14.54 o 
  -7   7   1       95.04      136.92     22.55 o 
  -5   7   1       28.19       38.32      9.44 o 
  -3   7   1       33.87       28.72      9.22 o 
  -1   7   1        0.70        9.19      6.50 o 
   1   7   1       51.58       62.73     18.85 o 
   3   7   1        9.28        6.09      9.04 o 
   5   7   1       17.77       16.11     13.18 o 
   7   7   1       10.61       12.79     13.89 o 
   9   7   1       18.09       32.50     17.51 o 
  11   7   1       24.67       21.14     15.63 o 
  13   7   1       20.12       26.82     13.22 o 
  15   7   1       54.64      116.25     19.87 o 
  17   7   1        0.32        3.74     12.90 o 
  19   7   1        0.78       12.39     14.42 o 
  21   7   1        2.21       -7.22     10.43 o 
 -16   8   1       24.71       51.90     17.22 o 
 -14   8   1        6.43      -12.84     17.36 o 
 -12   8   1      106.12      168.57     31.92 o 
 -10   8   1       16.97       22.52     19.02 o 
  -8   8   1        2.01       22.15     17.85 o 
  -6   8   1        3.14       -5.15     15.44 o 
  -4   8   1       18.97       57.38     21.35 o 
   0   8   1       41.61       31.06     18.75 o 
   2   8   1        0.37        3.85     11.43 o 
   4   8   1       33.69       -3.95     17.03 o 
   6   8   1       17.04       13.17     13.15 o 
   8   8   1       63.41       66.46     21.87 o 
  10   8   1      105.64      109.71     26.09 o 
  12   8   1       43.14       33.36     19.74 o 
  14   8   1        0.09      -11.74     12.00 o 
  16   8   1        0.10      -13.56     13.56 o 
  -5   9   1        1.17       -2.36     17.20 o 
  -3   9   1        0.42        9.84     20.71 o 
   3   9   1       35.96       68.16     26.48 o 
 -36   0   2        1.81       -7.43     11.44 o 
 -34   0   2       11.30       -3.26     10.05 o 
 -32   0   2        3.22       10.13     10.28 o 
 -30   0   2       93.19       82.48     14.06 o 
 -28   0   2       24.18       22.79      9.89 o 
 -26   0   2     2365.40     2206.18     52.70 o 
 -24   0   2        0.02       12.42      8.39 o 
 -22   0   2      397.92      354.24     28.66 o 
 -20   0   2      251.20      254.91     15.11 o 
 -18   0   2      101.49       69.53     20.46 o 
 -16   0   2       18.90       27.96      5.79 o 
 -14   0   2     1002.21     1023.11     24.31 o 
 -12   0   2     1282.64     1340.45     46.98 o 
 -10   0   2     9480.96     9871.20    136.26 o 
  -8   0   2        0.83        7.02      3.10 o 
  -6   0   2     2901.14     2450.26     37.03 o 
  -4   0   2    64323.22    53592.33   1253.43 o 
  -2   0   2    10828.33    10909.94    119.82 o 
   0   0   2     6563.39     6652.92    100.13 o 
   2   0   2     1622.60     1640.69     20.85 o 
   4   0   2     2947.22     2528.15     31.61 o 
   6   0   2     1773.34     1851.99     25.58 o 
   8   0   2     1725.24     1648.58     24.63 o 
  10   0   2     2564.03     2448.69     34.72 o 
  12   0   2     3950.92     4022.82     53.14 o 
  14   0   2      227.19      203.99      9.17 o 
  16   0   2       54.86       59.10      6.33 o 
  18   0   2      478.24      495.35     15.28 o 
  20   0   2     1013.07      992.35     31.20 o 
  22   0   2       38.10       47.43     10.82 o 
  24   0   2      556.75      574.19     42.84 o 
  26   0   2        7.55        6.41      9.01 o 
  28   0   2        9.54       21.18     10.60 o 
  30   0   2        5.22        5.73     10.35 o 
  32   0   2       28.74       46.20     18.38 o 
 -35   1   2       96.28      130.67     16.64 o 
 -33   1   2       71.39       57.42     12.44 o 
 -31   1   2        1.49        5.62      7.13 o 
 -29   1   2       24.38       26.95      7.84 o 
 -27   1   2       45.72       37.98      7.18 o 
 -25   1   2      403.81      390.63     14.61 o 
 -23   1   2       50.47       56.11      8.37 o 
 -21   1   2     1368.29     1248.46     23.86 o 
 -19   1   2     1432.85     1382.68     24.13 o 
 -17   1   2      317.63      342.31     10.49 o 
 -15   1   2      303.28      301.06      9.17 o 
 -13   1   2     6559.74     7001.26     73.07 o 
 -11   1   2     1535.91     1520.66     20.86 o 
  -9   1   2     5017.74     5194.81     47.66 o 
  -7   1   2     2759.46     2969.86     28.40 o 
  -5   1   2     5179.05     4619.53     41.57 o 
  -3   1   2     8167.75     8752.82     75.91 o 
  -1   1   2     2632.93     2366.57     46.35 o 
   1   1   2     3528.10     3813.96     35.29 o 
   3   1   2    92661.51    85645.85   1106.50 o 
   5   1   2     3710.47     3479.38     32.93 o 
   7   1   2     1146.74     1057.44     13.09 o 
   9   1   2     1979.29     2164.80     25.82 o 
  11   1   2      258.85      277.16      6.31 o 
  13   1   2     2404.63     2633.53     29.19 o 
  15   1   2        9.62       15.15      2.73 o 
  17   1   2      602.16      617.27     19.02 o 
  19   1   2       30.25       23.31      4.69 o 
  21   1   2      173.20      177.37     11.08 o 
  23   1   2       13.61        4.61      5.58 o 
  25   1   2     1211.41     1194.78     27.69 o 
  27   1   2       86.89       71.67      9.62 o 
  29   1   2       95.61       93.50     11.02 o 
  31   1   2        3.43        8.20      7.60 o 
  33   1   2        2.84        5.55      7.78 o 
 -34   2   2       46.45       48.15     12.65 o 
 -32   2   2       18.56        0.62      8.96 o 
 -30   2   2        9.41        2.51      7.69 o 
 -28   2   2       68.70       73.39     12.71 o 
 -26   2   2        5.86       -5.07      6.41 o 
 -24   2   2       13.52       12.90      5.91 o 
 -22   2   2        0.00       -3.63      3.63 o 
 -20   2   2       35.90       25.88      5.12 o 
 -18   2   2      131.55      134.80      8.13 o 
 -16   2   2      579.48      600.50     14.18 o 
 -14   2   2        0.53       -2.33      2.33 o 
 -12   2   2     1076.49     1147.28     15.14 o 
 -10   2   2     5375.34     6187.37     57.53 o 
  -8   2   2       41.68       44.64      3.84 o 
  -6   2   2     4256.85     4118.65     39.96 o 
  -4   2   2     1472.09     1647.36     19.29 o 
  -2   2   2     1000.27     1062.67     15.57 o 
   0   2   2       53.83       37.69      4.98 o 
   2   2   2        5.85        4.06      2.68 o 
   4   2   2     1030.66     1020.75     17.28 o 
   6   2   2       73.84       73.18      4.47 o 
   8   2   2      944.45     1058.48     17.29 o 
  10   2   2       85.56       94.83      6.88 o 
  12   2   2     2679.35     2841.49     37.22 o 
  14   2   2      316.24      321.22     10.81 o 
  16   2   2      296.91      295.53     16.20 o 
  18   2   2       42.03       45.13      6.21 o 
  20   2   2        8.70        8.11      4.29 o 
  22   2   2       25.67       14.38      5.27 o 
  24   2   2       25.78       20.69      7.39 o 
  26   2   2        0.04       -3.90      6.06 o 
  28   2   2        2.30       -0.51      6.10 o 
  30   2   2       41.67       56.75     11.97 o 
  32   2   2        0.00       -4.67      9.33 o 
 -33   3   2        0.48        8.40      9.55 o 
 -31   3   2        0.37        5.30      9.00 o 
 -29   3   2       41.48       53.91     11.14 o 
 -27   3   2       74.67       91.05     13.78 o 
 -25   3   2      297.03      297.48     32.96 o 
 -23   3   2        0.03       -1.42      7.59 o 
 -21   3   2       11.66       15.50      5.19 o 
 -19   3   2       24.06       21.87      5.13 o 
 -17   3   2      103.26       97.47      7.64 o 
 -15   3   2      185.29      175.20     10.29 o 
 -13   3   2        0.10        0.95      2.22 o 
 -11   3   2       21.75       24.92      3.08 o 
  -9   3   2       14.46        4.26      2.50 o 
  -7   3   2      137.61      148.68      6.66 o 
  -5   3   2       30.48       17.77      4.39 o 
  -3   3   2     7996.93     8469.50    101.31 o 
  -1   3   2     1955.85     2179.49     41.81 o 
   1   3   2        1.55       16.98      8.94 o 
   3   3   2       70.82       74.63      5.40 o 
   5   3   2      597.06      653.69     13.87 o 
   7   3   2      410.95      358.46     10.32 o 
   9   3   2      107.96      108.25      6.69 o 
  11   3   2       33.38       18.34      4.61 o 
  13   3   2        0.09       -0.60      3.29 o 
  15   3   2        4.01        7.25      5.79 o 
  17   3   2       71.18       63.06      8.43 o 
  19   3   2      601.19      530.73     16.67 o 
  21   3   2      268.89      250.81     14.24 o 
  23   3   2        2.22       -2.87      4.57 o 
  25   3   2        0.04       -5.59      5.59 o 
  27   3   2       20.87       19.59     10.63 o 
  29   3   2        4.09      -17.80     23.71 o 
  31   3   2        7.28       17.94     13.15 o 
 -32   4   2       17.88        9.81     12.34 o 
 -30   4   2        7.57        5.48     10.94 o 
 -28   4   2        7.98       18.13      9.22 o 
 -26   4   2        1.29        4.11      7.53 o 
 -24   4   2        1.15        6.08      6.82 o 
 -22   4   2       54.64       35.93      8.72 o 
 -20   4   2      227.34      174.44     13.82 o 
 -18   4   2        2.54        7.96      6.31 o 
 -16   4   2      165.67      152.92      9.82 o 
 -14   4   2      441.45      464.56     21.94 o 
 -12   4   2       88.01       77.78      6.43 o 
 -10   4   2      125.14      134.87      7.01 o 
  -8   4   2       93.50       92.21      6.16 o 
  -6   4   2       49.15       41.06      4.67 o 
  -4   4   2      185.97      183.97      8.05 o 
  -2   4   2      470.38      383.73     30.10 o 
   0   4   2      135.97      119.33     10.92 o 
   2   4   2     1572.56     1677.16     30.61 o 
   4   4   2        1.50        7.35      3.73 o 
   6   4   2      110.43      105.11      7.59 o 
   8   4   2      662.30      660.70     16.15 o 
  10   4   2      216.87      204.92     11.24 o 
  12   4   2       45.35       31.22      5.55 o 
  14   4   2        4.55        2.37      4.38 o 
  16   4   2        3.93       -1.05      4.75 o 
  18   4   2       54.93       64.42     10.15 o 
  20   4   2        8.96       13.47      7.52 o 
  22   4   2       19.64       13.33      6.98 o 
  24   4   2       39.99       55.33     11.66 o 
  26   4   2        3.50       -4.69      8.30 o 
  28   4   2        0.06        4.77     12.52 o 
 -29   5   2       30.31       42.66     15.72 o 
 -27   5   2       31.25       21.75     20.01 o 
 -25   5   2        1.28       -9.90      9.90 o 
 -23   5   2        2.60       -3.73      7.92 o 
 -21   5   2      164.57      218.19     29.57 o 
 -19   5   2      429.02      443.24     21.03 o 
 -17   5   2      389.92      420.69     20.07 o 
 -15   5   2     1694.32     1733.82     38.97 o 
 -13   5   2      222.61      220.39     15.11 o 
 -11   5   2      524.84      506.45     30.74 o 
  -9   5   2       32.40       35.17      6.72 o 
  -7   5   2      582.44      606.56     14.77 o 
  -5   5   2      276.86      250.00     11.01 o 
  -3   5   2      141.57      114.18     10.23 o 
  -1   5   2      484.75      516.76     45.43 o 
   1   5   2      534.21      492.16     17.17 o 
   3   5   2        0.34        2.37      5.47 o 
   5   5   2     2334.41     2345.46     37.16 o 
   7   5   2      794.42      789.70     20.21 o 
   9   5   2     3157.18     3197.42     46.39 o 
  11   5   2      944.94      890.64     40.44 o 
  13   5   2       24.20       24.15      7.63 o 
  15   5   2      112.87      120.42     17.38 o 
  17   5   2       13.88       17.06      7.85 o 
  19   5   2        0.00       -7.83      9.44 o 
  21   5   2        6.61       13.02     10.97 o 
  23   5   2        0.72       -8.19      8.19 o 
  25   5   2       17.73       17.85     11.17 o 
  27   5   2       56.78       89.90     17.32 o 
 -26   6   2        3.26        7.01     18.62 o 
 -24   6   2        5.62      -12.58     12.58 o 
 -22   6   2        0.19      -10.92     10.92 o 
 -20   6   2       67.72       85.75     18.00 o 
 -18   6   2        0.01       -1.10     10.34 o 
 -16   6   2      115.14      108.38     13.02 o 
 -14   6   2       15.47        7.85     11.40 o 
 -12   6   2      126.74      148.69     14.11 o 
 -10   6   2       85.32      132.08     13.26 o 
  -8   6   2      157.83      142.50     11.16 o 
  -6   6   2      835.84      894.76     26.30 o 
  -4   6   2     1354.97     1349.82     33.09 o 
  -2   6   2       66.03       89.58     13.01 o 
   0   6   2       31.23       26.99     10.96 o 
   2   6   2      153.94      144.00     12.42 o 
   4   6   2        4.92        3.31      6.17 o 
   6   6   2      278.98      294.27     21.23 o 
   8   6   2       29.37       11.95      7.53 o 
  10   6   2       89.33      107.10     13.09 o 
  12   6   2        0.01       -4.16      7.37 o 
  14   6   2      176.58      213.50     22.81 o 
  16   6   2       15.00        9.55     26.13 o 
  18   6   2      726.23      828.24     40.59 o 
  20   6   2        3.90       13.24     10.41 o 
  22   6   2       11.53       16.29     15.74 o 
  24   6   2       11.79       -9.94     16.45 o 
 -23   7   2       14.55       13.26     15.03 o 
 -21   7   2        0.44        1.17     11.83 o 
 -19   7   2        2.64        1.27     12.76 o 
 -17   7   2        0.24       15.57     13.46 o 
 -15   7   2       43.36       82.55     16.83 o 
 -13   7   2        4.80       12.35     11.84 o 
 -11   7   2        0.65       -2.43     10.86 o 
  -9   7   2       60.29       70.92     13.72 o 
  -7   7   2      480.96      462.62     36.00 o 
  -5   7   2      111.11      110.95     13.08 o 
  -3   7   2        2.88        4.22      7.84 o 
  -1   7   2      147.99      147.21     15.30 o 
   1   7   2        9.95       -5.94      6.75 o 
   3   7   2       58.40       57.13     10.82 o 
   5   7   2        1.15        5.49      9.82 o 
   7   7   2        8.11      -10.22     12.14 o 
   9   7   2        6.35       -4.89     13.05 o 
  11   7   2        3.60       19.41     15.71 o 
  13   7   2        2.14       -0.59     11.92 o 
  15   7   2      219.67      289.22     31.36 o 
  17   7   2        0.83       16.94     11.21 o 
  19   7   2        4.64       17.07     11.63 o 
  21   7   2       26.93       17.62     20.33 o 
 -16   8   2       32.27       36.42     39.82 o 
 -14   8   2        3.77        5.53     17.99 o 
 -12   8   2       12.41       37.18     20.55 o 
 -10   8   2        0.90       21.00     19.28 o 
  -8   8   2        2.89       -0.45     16.77 o 
  -6   8   2        4.57       -9.16     16.35 o 
  -4   8   2        5.79        4.10     15.56 o 
  -2   8   2        6.51        2.52      8.71 o 
   0   8   2        1.95        4.64     11.54 o 
   2   8   2       28.59       39.34     14.53 o 
   4   8   2       40.16       42.19     21.20 o 
   6   8   2       18.21       29.21     21.43 o 
   8   8   2        2.73        7.75     12.24 o 
  10   8   2        5.40       30.83     33.03 o 
  12   8   2       12.04       11.81     13.13 o 
  14   8   2        0.11        2.44     13.06 o 
   1   9   2       14.61       28.82     23.10 o 
 -35   1   3       34.52       64.88     12.60 o 
 -33   1   3        6.18        2.86      8.94 o 
 -31   1   3        7.20        5.05      6.42 o 
 -29   1   3       81.55      113.50     15.36 o 
 -27   1   3      231.79      217.18     12.59 o 
 -25   1   3       41.15       36.04      6.45 o 
 -23   1   3     1542.09     1572.89     28.39 o 
 -21   1   3     1238.32     1174.47     22.73 o 
 -19   1   3     3524.57     3469.39     44.36 o 
 -17   1   3      818.39      800.88     16.08 o 
 -15   1   3       50.59       51.42      6.21 o 
 -13   1   3     8189.74     8850.01     89.53 o 
 -11   1   3     1710.10     1775.65     20.14 o 
  -9   1   3    11578.42    11601.49     99.89 o 
  -7   1   3     6475.04     6629.46     58.58 o 
  -5   1   3      255.86      315.79      6.58 o 
  -3   1   3    11857.43    11670.92    100.16 o 
  -1   1   3    27184.47    27247.08    314.04 o 
   3   1   3    95175.94    88207.60    992.38 o 
   5   1   3      428.85      394.45      6.56 o 
   7   1   3     2323.48     2419.80     23.55 o 
   9   1   3     5068.08     5304.62     46.37 o 
  11   1   3     3300.77     3523.93     36.72 o 
  13   1   3     1964.51     2080.48     23.18 o 
  15   1   3        0.78       -2.81      2.81 o 
  17   1   3      352.23      351.60     13.75 o 
  19   1   3      236.14      253.24     11.38 o 
  21   1   3      127.37      101.54      9.52 o 
  23   1   3      280.91      291.50     14.84 o 
  25   1   3      811.47      854.64     49.83 o 
  27   1   3      145.08      156.98     13.14 o 
  29   1   3       94.42       99.16     11.50 o 
  31   1   3        7.47       24.22      8.87 o 
 -36   2   3        8.44       -4.88     11.57 o 
 -34   2   3        0.55       -5.85      8.82 o 
 -32   2   3       10.52        5.09      8.33 o 
 -30   2   3       13.97       13.20      8.36 o 
 -28   2   3       48.24       49.14      9.71 o 
 -26   2   3      204.26      217.23     14.88 o 
 -24   2   3      110.34       88.94      9.82 o 
 -22   2   3       45.53       49.53      6.45 o 
 -20   2   3      432.82      404.93     22.21 o 
 -18   2   3        2.59        5.30      3.55 o 
 -16   2   3       69.29       73.10      5.79 o 
 -14   2   3       26.37       46.73      4.60 o 
 -12   2   3      616.39      640.75     10.47 o 
 -10   2   3      826.53      779.69     13.56 o 
  -8   2   3     2830.15     2713.04     28.46 o 
  -6   2   3     2066.75     2178.02     23.76 o 
  -4   2   3      800.61      961.87     13.11 o 
  -2   2   3     4720.77     4834.91     50.88 o 
   0   2   3      252.22      180.77     12.70 o 
   2   2   3     3726.69     4222.13     41.37 o 
   4   2   3      449.01      351.13      7.58 o 
   6   2   3      125.04       94.26      7.31 o 
   8   2   3      293.96      281.17      9.78 o 
  10   2   3     1376.86     1427.76     24.09 o 
  12   2   3      105.85       90.54     10.69 o 
  14   2   3       25.09       27.33      4.77 o 
  16   2   3        0.01       -2.27      3.31 o 
  18   2   3        5.49        4.70      3.87 o 
  20   2   3       75.27       50.09      6.36 o 
  22   2   3        0.67       -3.57      4.64 o 
  24   2   3      125.53      134.41     11.41 o 
  26   2   3       36.43       33.25      7.79 o 
  28   2   3       22.26        2.98      8.25 o 
  30   2   3        7.04        8.50      9.69 o 
  32   2   3       17.62       28.68     17.43 o 
 -33   3   3        4.63        9.61     10.06 o 
 -31   3   3      107.21      150.33     16.12 o 
 -29   3   3       28.68       23.39      8.81 o 
 -27   3   3        0.22        1.93      6.93 o 
 -25   3   3       86.96       86.08     11.10 o 
 -23   3   3       18.83       16.77      6.49 o 
 -21   3   3       41.94       39.62      7.74 o 
 -19   3   3      147.45      128.31      8.95 o 
 -17   3   3       10.66       12.94      5.83 o 
 -15   3   3      355.64      345.36     11.50 o 
 -13   3   3      323.15      362.59     11.39 o 
 -11   3   3      677.76      725.77     16.77 o 
  -9   3   3     4917.88     5130.28     52.65 o 
  -7   3   3     1894.34     2045.73     25.07 o 
  -5   3   3     3640.98     3814.05     40.28 o 
  -3   3   3     3813.47     4205.31     48.29 o 
  -1   3   3     1256.89     1439.51     25.92 o 
   1   3   3        2.18        1.46      2.85 o 
   3   3   3       42.17       54.72     10.92 o 
   5   3   3      384.95      393.75     10.28 o 
   7   3   3       79.38       73.43      5.38 o 
   9   3   3      757.57      824.60     16.64 o 
  11   3   3      339.99      384.82     17.66 o 
  13   3   3      132.38      137.18      8.31 o 
  15   3   3     1843.70     1797.75     30.39 o 
  17   3   3      320.50      272.83     11.37 o 
  19   3   3        0.67        1.92      5.58 o 
  21   3   3      516.00      439.22     15.92 o 
  23   3   3        7.46        4.74      6.14 o 
  25   3   3        0.04       -2.45      6.14 o 
  27   3   3        0.30        2.18      8.13 o 
  29   3   3        3.08       -4.93      8.59 o 
  31   3   3        1.47       29.43     25.91 o 
 -32   4   3        0.29        4.20     11.54 o 
 -30   4   3        1.09       13.68      9.22 o 
 -28   4   3        8.33       18.24     10.23 o 
 -26   4   3        8.55       -3.06      7.33 o 
 -24   4   3       25.31       31.18      9.06 o 
 -22   4   3       64.60       57.68     11.12 o 
 -20   4   3       55.20       41.17      9.06 o 
 -18   4   3      340.25      355.63     17.67 o 
 -16   4   3      196.52      224.04     14.39 o 
 -14   4   3      164.40      171.53     12.41 o 
 -12   4   3        4.35        2.09      4.00 o 
 -10   4   3        3.18        5.02      3.09 o 
  -8   4   3       54.72       45.65      4.72 o 
  -6   4   3      113.82      127.84      8.03 o 
  -4   4   3      324.07      385.93     10.56 o 
  -2   4   3        1.10        4.11      3.83 o 
   0   4   3      200.05      236.97     14.13 o 
   2   4   3        3.17        6.46      4.16 o 
   4   4   3     1293.79     1220.48     26.07 o 
   6   4   3      172.28      138.25      8.16 o 
   8   4   3      750.38      743.02     16.93 o 
  10   4   3        8.61        9.59      4.49 o 
  12   4   3        1.14       -2.48      3.87 o 
  14   4   3       21.82       22.80      5.58 o 
  16   4   3        0.04       -6.24      6.24 o 
  18   4   3        9.34        1.92      8.38 o 
  20   4   3       28.52       27.20      7.53 o 
  22   4   3        3.68       -0.60      6.51 o 
  24   4   3        3.10       -1.98      7.23 o 
  26   4   3       51.20       60.26     13.12 o 
  28   4   3        2.54      -10.76     11.39 o 
 -29   5   3       15.64        8.88     33.66 o 
 -27   5   3        0.20       -6.24     10.71 o 
 -25   5   3       40.60       33.56      9.90 o 
 -23   5   3        3.22        2.59     11.47 o 
 -21   5   3       12.60       33.05      9.40 o 
 -19   5   3      526.50      598.63     23.87 o 
 -17   5   3      533.93      589.43     23.23 o 
 -15   5   3        2.20        8.49      7.36 o 
 -13   5   3       47.63       57.90      9.71 o 
 -11   5   3       58.21       88.82     12.93 o 
  -9   5   3        0.32       -0.47      4.52 o 
  -7   5   3      247.38      239.72     10.12 o 
  -5   5   3      108.80      118.33      7.86 o 
  -3   5   3       37.61       44.34      6.39 o 
  -1   5   3      176.35      168.09     11.83 o 
   1   5   3      166.50      151.11      9.66 o 
   3   5   3      321.05      331.03     16.48 o 
   5   5   3     2706.25     2627.93     40.03 o 
   7   5   3       51.28       92.32     28.94 o 
   9   5   3       52.82       53.80      9.44 o 
  11   5   3      135.00      126.99     13.29 o 
  13   5   3        8.17        2.86      6.53 o 
  15   5   3        7.88       10.64      7.47 o 
  17   5   3       49.08       61.19      9.48 o 
  19   5   3        3.50       12.17      7.77 o 
  21   5   3        0.46        4.71     12.49 o 
  23   5   3        4.03        3.07      9.70 o 
  25   5   3        4.56        4.11     10.39 o 
  27   5   3       99.65      127.37     21.14 o 
 -28   6   3       38.54       43.14     26.58 o 
 -26   6   3       16.13       27.38     15.90 o 
 -24   6   3        4.14       15.91     12.51 o 
 -22   6   3       26.12       16.75     14.14 o 
 -20   6   3       38.05       44.13     10.85 o 
 -18   6   3       46.80       56.87     10.86 o 
 -16   6   3        0.03        5.84      8.73 o 
 -14   6   3       16.85       17.24      8.30 o 
 -12   6   3        0.94       -6.64      6.64 o 
 -10   6   3        0.03       -2.64      7.19 o 
  -8   6   3        2.62       -5.22      5.22 o 
  -6   6   3       70.51       83.24     11.02 o 
  -4   6   3       83.96       88.04     11.15 o 
  -2   6   3       44.95       47.62      7.57 o 
   0   6   3      217.22      229.13     15.24 o 
   2   6   3       53.84       59.65     12.50 o 
   4   6   3       82.79       84.24     11.27 o 
   6   6   3       47.69       39.70     10.97 o 
   8   6   3       19.91       21.39     10.59 o 
  10   6   3       17.51       16.53      8.29 o 
  12   6   3        4.71        2.54      6.84 o 
  14   6   3       12.39       16.05     11.35 o 
  16   6   3       33.73       42.43     11.66 o 
  18   6   3       81.65      114.21     18.97 o 
  20   6   3       65.20       54.95     12.85 o 
  22   6   3       12.04        5.85     10.79 o 
  24   6   3        0.37      -12.94     12.94 o 
 -23   7   3        0.19      -13.92     13.92 o 
 -21   7   3       30.85       33.08     16.02 o 
 -19   7   3        6.89       -1.91     12.15 o 
 -17   7   3        5.16       -6.77     12.09 o 
 -15   7   3       26.00       33.28     13.57 o 
 -13   7   3        0.03       -4.49      8.07 o 
 -11   7   3       98.23      129.76     22.31 o 
  -9   7   3        1.63       -0.54     12.08 o 
  -7   7   3      111.39       87.86     14.83 o 
  -5   7   3       27.25       36.24      9.97 o 
  -3   7   3      720.90      762.40     27.51 o 
  -1   7   3       23.56       37.24     10.11 o 
   1   7   3      194.18      175.66     20.58 o 
   3   7   3       28.42       47.68     10.21 o 
   5   7   3       20.45       25.66      9.74 o 
   7   7   3        9.91       11.03      8.60 o 
   9   7   3       17.04       36.54     13.37 o 
  11   7   3       41.28       35.39     13.61 o 
  13   7   3        0.50       -3.67      9.72 o 
  15   7   3       44.67       65.41     13.75 o 
  17   7   3       18.02       36.79     13.17 o 
  19   7   3       94.88      120.45     19.38 o 
 -18   8   3        4.16        7.62     20.48 o 
 -16   8   3       45.08       88.29     26.96 o 
 -14   8   3        0.02       -6.96     15.79 o 
 -12   8   3        5.35       -2.92     17.17 o 
 -10   8   3       37.88       34.61     21.64 o 
  -8   8   3        3.18       11.27     18.85 o 
  -6   8   3        3.24        6.36     11.06 o 
  -4   8   3        3.45       10.79     11.44 o 
  -2   8   3        3.61        3.98      9.51 o 
   0   8   3        5.10        7.05     11.20 o 
   2   8   3       13.92        9.29     12.56 o 
   4   8   3        1.94       28.26     20.58 o 
   6   8   3       30.21       64.56     25.02 o 
   8   8   3       47.45       66.76     26.88 o 
  10   8   3        6.89       19.55     20.06 o 
  12   8   3        3.93        6.41     12.96 o 
  14   8   3        0.47        7.07     16.45 o 
 -36   0   4        0.00      -10.95     17.65 o 
 -34   0   4       30.34       28.43     27.63 o 
 -32   0   4       11.12       13.05     10.14 o 
 -30   0   4        8.79        2.04      8.26 o 
 -28   0   4      265.25      245.53     18.73 o 
 -26   0   4       52.90       43.96      9.86 o 
 -24   0   4      151.55      184.70     15.30 o 
 -22   0   4     3678.94     3455.18     84.61 o 
 -20   0   4       35.19       20.33      6.39 o 
 -18   0   4      192.43      184.43     11.83 o 
 -16   0   4       38.48       68.00      7.64 o 
 -14   0   4     1738.17     2062.42     51.63 o 
 -12   0   4      537.93      499.42     18.96 o 
 -10   0   4     1736.54     1910.19     60.73 o 
  -8   0   4        2.61       21.75      2.86 o 
  -6   0   4     5546.12     6144.05     70.46 o 
  -4   0   4      576.57      630.17     12.69 o 
  -2   0   4     4851.61     4815.96     55.59 o 
   0   0   4    55471.60    54869.05    743.90 o 
   2   0   4    17392.73    16795.51    182.84 o 
   4   0   4      231.91      250.60      7.50 o 
   6   0   4     5845.53     5754.83     69.07 o 
   8   0   4     8995.46     8635.63    100.92 o 
  10   0   4     1006.96      888.62     18.19 o 
  12   0   4       72.17       75.67      6.40 o 
  14   0   4       49.37       48.76      7.59 o 
  16   0   4        7.86        3.75      4.21 o 
  18   0   4       24.29       31.57      8.14 o 
  20   0   4      275.94      278.27     19.17 o 
  22   0   4      477.00      468.50     65.43 o 
  24   0   4      416.14      457.97     26.48 o 
  26   0   4        0.33       -1.35      9.93 o 
  28   0   4       96.07      101.68     15.85 o 
  30   0   4       10.06       29.43     12.90 o 
  32   0   4       10.41       -0.24     11.98 o 
 -37   1   4        1.91       10.09     10.95 o 
 -35   1   4      196.71      244.79     20.06 o 
 -33   1   4       16.61       21.44      9.69 o 
 -31   1   4       13.36        3.14      8.08 o 
 -29   1   4        0.01        5.36      5.44 o 
 -27   1   4      300.98      277.27     13.66 o 
 -25   1   4       22.47       15.74      6.18 o 
 -23   1   4     4278.95     4232.28     54.57 o 
 -21   1   4       65.85       68.67      9.03 o 
 -19   1   4     1449.72     1240.12     21.82 o 
 -17   1   4      524.14      452.18     11.62 o 
 -15   1   4        0.03        2.98      2.57 o 
 -13   1   4     6589.97     7197.44     74.46 o 
 -11   1   4     2400.53     2512.32     26.43 o 
  -9   1   4     3570.61     3740.85     39.66 o 
  -7   1   4     1672.81     1878.76     19.60 o 
  -5   1   4     1971.56     1875.56     22.45 o 
  -3   1   4     9273.63     9128.36     72.32 o 
  -1   1   4    71772.02    67351.14    642.80 o 
   1   1   4    11760.35    12368.66    107.01 o 
   3   1   4    26339.91    27195.46    208.86 o 
   5   1   4        3.47        3.33      1.72 o 
   7   1   4     3313.70     3077.14     29.34 o 
   9   1   4      418.96      503.51      8.88 o 
  11   1   4     4478.18     4568.39     48.47 o 
  13   1   4      836.49      860.62     13.24 o 
  15   1   4      110.82      131.88      7.56 o 
  17   1   4      113.11      107.76      7.40 o 
  19   1   4      295.71      312.73     11.75 o 
  21   1   4      362.02      396.38     22.20 o 
  23   1   4      609.94      604.43     25.70 o 
  25   1   4      183.64      173.14     13.54 o 
  27   1   4      179.70      210.81     15.24 o 
  29   1   4       34.91       42.05     10.38 o 
  31   1   4        3.61        5.50      8.43 o 
 -36   2   4        0.39        7.31     10.94 o 
 -34   2   4        0.12       -3.91      9.69 o 
 -32   2   4       23.24       33.69     10.25 o 
 -30   2   4        5.03        1.58      7.30 o 
 -28   2   4       15.53       16.84      9.77 o 
 -26   2   4       10.72        7.50      6.71 o 
 -24   2   4       98.46       98.02      8.54 o 
 -22   2   4       33.61       26.37      5.51 o 
 -20   2   4       42.46       34.58      5.49 o 
 -18   2   4      284.80      281.32     10.25 o 
 -16   2   4       57.16       70.56      5.48 o 
 -14   2   4        3.47        3.19      2.23 o 
 -12   2   4       26.86       22.50      3.33 o 
 -10   2   4     1574.61     1675.37     19.76 o 
  -8   2   4      697.83      752.41     10.88 o 
  -6   2   4     1374.93     1334.87     19.61 o 
  -4   2   4      218.21      196.06      6.33 o 
  -2   2   4     2239.10     2448.47     28.56 o 
   0   2   4       17.42       26.82      2.59 o 
   2   2   4     3182.22     3086.42     38.34 o 
   4   2   4      105.42       79.98      3.90 o 
   6   2   4      417.69      439.84     14.06 o 
   8   2   4        0.01       -0.73      2.33 o 
  10   2   4       11.39       13.90      3.43 o 
  12   2   4      421.53      422.26     11.07 o 
  14   2   4       43.21       42.37      5.05 o 
  16   2   4       99.39      113.55      7.81 o 
  18   2   4        2.04       -0.77      3.97 o 
  20   2   4       24.40       26.12      5.87 o 
  22   2   4       50.93       49.66      7.12 o 
  24   2   4       40.48       34.00      9.68 o 
  26   2   4        0.35        2.38      8.23 o 
  28   2   4       18.19       11.12      9.21 o 
  30   2   4        3.88       11.83      9.17 o 
 -35   3   4        0.12       -4.37     10.42 o 
 -33   3   4       47.91       43.93     11.83 o 
 -31   3   4       38.56       50.77     11.91 o 
 -29   3   4      258.05      233.51     43.90 o 
 -27   3   4       60.83       66.05     10.55 o 
 -25   3   4      111.85      111.72     14.55 o 
 -23   3   4        6.45       24.26      7.67 o 
 -21   3   4        2.53       -4.94      4.94 o 
 -19   3   4       10.64       11.35      6.24 o 
 -17   3   4       35.51       35.28      5.38 o 
 -15   3   4       37.61       45.06      3.89 o 
 -13   3   4      244.17      273.12      9.42 o 
 -11   3   4     1421.58     1475.74     19.81 o 
  -9   3   4        4.13        0.88      2.66 o 
  -7   3   4     7842.74     8660.62     80.26 o 
  -5   3   4     4957.05     5231.63     52.07 o 
  -3   3   4     2397.18     2527.50     32.19 o 
  -1   3   4       60.52       97.46      7.07 o 
   1   3   4     1492.82     1614.55     25.09 o 
   3   3   4       10.34        6.30      2.47 o 
   5   3   4      261.45      248.01      7.88 o 
   7   3   4       23.72       26.92      3.92 o 
   9   3   4       35.76       58.87      4.96 o 
  11   3   4      222.77      223.24      8.98 o 
  13   3   4      226.31      211.33      9.39 o 
  15   3   4      924.34      956.12     19.45 o 
  17   3   4      737.78      676.90     19.82 o 
  19   3   4       43.45       51.76      8.30 o 
  21   3   4      158.25      134.54     11.85 o 
  23   3   4       72.42       77.79     10.15 o 
  25   3   4        0.30        1.64     10.07 o 
  27   3   4        0.50       -6.01      8.03 o 
  29   3   4        5.01        1.22      8.92 o 
 -32   4   4        9.74       22.00     10.36 o 
 -30   4   4       19.15       30.32     14.28 o 
 -28   4   4       34.97       35.53      9.87 o 
 -26   4   4        0.01        2.51      9.11 o 
 -24   4   4        0.68       -1.11      6.65 o 
 -22   4   4        0.01       -2.22      6.28 o 
 -20   4   4       18.01        2.70      6.33 o 
 -18   4   4        0.09        1.17      5.87 o 
 -16   4   4      175.40      188.43     13.64 o 
 -14   4   4       67.20       51.30      7.88 o 
 -12   4   4      392.03      414.32     12.48 o 
 -10   4   4        2.26        2.17      2.93 o 
  -8   4   4      142.95      166.61      7.98 o 
  -6   4   4      217.73      225.12      8.48 o 
  -4   4   4      574.13      632.78     15.90 o 
  -2   4   4      153.71      170.06     10.13 o 
   0   4   4      308.47      315.61     25.32 o 
   2   4   4      181.05      151.14      7.99 o 
   4   4   4       94.50       89.16      6.15 o 
   6   4   4       55.51       66.09      5.48 o 
   8   4   4        3.57        6.65      3.90 o 
  10   4   4       66.36       56.84      7.95 o 
  12   4   4      267.15      245.86     13.78 o 
  14   4   4        0.43        1.43      8.30 o 
  16   4   4        4.53       -2.72      5.53 o 
  18   4   4      158.96      161.43     16.11 o 
  20   4   4       15.29       19.50      7.25 o 
  22   4   4       14.34       21.37      7.84 o 
  24   4   4        0.24        2.66     10.33 o 
  26   4   4        0.28        3.50      9.34 o 
  28   4   4       23.01       25.97     32.43 o 
 -31   5   4        3.98       22.98     18.38 o 
 -29   5   4        1.66       10.69     14.17 o 
 -27   5   4        2.97       -4.83     13.33 o 
 -25   5   4       14.41       -0.73      7.72 o 
 -23   5   4        0.10       -2.10      7.27 o 
 -21   5   4      410.55      368.93     20.39 o 
 -19   5   4     1094.02     1061.37     38.86 o 
 -17   5   4     2463.26     2327.68     55.79 o 
 -15   5   4      746.72      792.42     26.00 o 
 -13   5   4       17.55       30.10      8.17 o 
 -11   5   4      424.34      465.74     19.88 o 
  -9   5   4        1.05       -3.04      7.31 o 
  -7   5   4        4.11        4.33      4.72 o 
  -5   5   4       45.45       59.13      8.26 o 
  -3   5   4       61.62       58.24      7.09 o 
  -1   5   4       43.90       56.11      8.10 o 
   1   5   4      355.79      336.80     23.51 o 
   3   5   4      176.44      157.27      9.97 o 
   5   5   4     7514.41     7249.58    106.21 o 
   7   5   4      291.63      267.82     24.11 o 
   9   5   4      195.25      206.57     13.62 o 
  11   5   4      491.20      465.50     18.95 o 
  13   5   4       71.32       84.77     12.56 o 
  15   5   4        5.69       14.30      6.81 o 
  17   5   4       10.69       10.50      6.94 o 
  19   5   4        1.64       -7.03      7.03 o 
  21   5   4       17.25       32.03     11.12 o 
  23   5   4        4.54       -5.84      9.80 o 
  25   5   4        1.13       -0.18     10.55 o 
 -28   6   4       81.39      120.66     34.48 o 
 -26   6   4       18.84       26.10     14.60 o 
 -24   6   4       16.83       15.62     13.60 o 
 -22   6   4        3.89       -0.81      7.99 o 
 -20   6   4       34.80       22.27      9.16 o 
 -18   6   4       12.48        5.39      8.05 o 
 -16   6   4       51.46       38.45      9.89 o 
 -14   6   4        0.09       -3.79      6.98 o 
 -12   6   4        0.75       -1.31      8.09 o 
 -10   6   4       57.93       40.16      8.90 o 
  -8   6   4       97.58       97.49     10.56 o 
  -6   6   4      184.61      158.87     13.94 o 
  -4   6   4      670.80      664.01     23.86 o 
  -2   6   4      214.65      244.48     18.96 o 
   0   6   4        2.22        2.18      6.06 o 
   2   6   4       45.44       41.62      9.18 o 
   4   6   4       10.62        9.63      7.21 o 
   6   6   4        9.01       -4.44      8.53 o 
   8   6   4        0.22        3.41      6.37 o 
  10   6   4        9.23       -2.74      6.28 o 
  12   6   4        0.00        3.29      7.03 o 
  14   6   4      187.64      239.26     17.57 o 
  16   6   4        5.21       14.76     10.03 o 
  18   6   4      146.46      205.14     24.61 o 
  20   6   4        5.42       -2.76      9.48 o 
  22   6   4       22.66       19.56     11.77 o 
 -23   7   4        1.33       20.90     15.43 o 
 -21   7   4        0.02        3.83     12.36 o 
 -19   7   4       13.20       17.32     26.17 o 
 -17   7   4        0.13       -0.61     12.79 o 
 -15   7   4        0.02       -8.40      8.40 o 
 -13   7   4       13.42        3.02      8.92 o 
 -11   7   4       45.49       49.63     13.22 o 
  -9   7   4      132.75      158.76     21.67 o 
  -7   7   4        0.11       -6.67      9.26 o 
  -5   7   4      143.16      159.29     15.48 o 
  -3   7   4      633.78      579.83     25.10 o 
  -1   7   4      407.87      409.62     22.96 o 
   1   7   4       80.56       77.34     15.48 o 
   3   7   4       71.04       81.53     15.90 o 
   5   7   4       13.79       20.42      9.28 o 
   7   7   4        2.11       -1.13      9.80 o 
   9   7   4        5.98       11.42     11.24 o 
  11   7   4       73.47       92.29     17.00 o 
  13   7   4       21.37       26.24     13.52 o 
  15   7   4        1.39       13.97     10.97 o 
  17   7   4       45.50       38.20     14.21 o 
  19   7   4       20.94      -16.00     16.00 o 
 -18   8   4        5.64       30.48     21.08 o 
 -16   8   4        0.01        8.70     18.18 o 
 -14   8   4        1.12       -4.41     17.95 o 
 -12   8   4       36.50       36.73     21.53 o 
 -10   8   4        5.70      -10.77     16.91 o 
  -8   8   4        4.64        4.36     11.45 o 
  -6   8   4        0.24      -10.72     10.72 o 
  -4   8   4       19.05       25.14     12.74 o 
  -2   8   4        0.02        1.56      9.33 o 
   0   8   4        1.00       -4.31      9.74 o 
   2   8   4       25.25       31.22     19.21 o 
   4   8   4        4.61        8.75     18.54 o 
   6   8   4       17.02       -7.25     17.75 o 
   8   8   4        1.48       -2.15     19.13 o 
  10   8   4        6.88        8.50     20.00 o 
  12   8   4       11.18       37.06     24.32 o 
 -37   1   5        1.39        2.08     10.05 o 
 -35   1   5       26.34       25.22     10.57 o 
 -33   1   5       16.34       29.29     10.11 o 
 -31   1   5        0.64        1.39      7.15 o 
 -29   1   5       76.89       55.78      9.87 o 
 -27   1   5       28.81       21.31      6.14 o 
 -25   1   5       92.79       87.93      8.28 o 
 -23   1   5     3505.23     3415.81     46.30 o 
 -21   1   5        0.32       -2.92      3.70 o 
 -19   1   5        0.17       -1.43      3.00 o 
 -17   1   5     1553.31     1611.33     24.41 o 
 -15   1   5       84.67       94.67      5.55 o 
 -13   1   5      110.73      165.83     13.03 o 
 -11   1   5      730.06      689.02     10.51 o 
  -9   1   5      739.21      799.41     10.80 o 
  -7   1   5      108.25      129.77      4.99 o 
  -5   1   5     1404.27     1284.27     16.37 o 
  -3   1   5       35.49       41.83      2.29 o 
  -1   1   5    50184.66    50154.23    430.13 o 
   1   1   5     7582.28     7680.11     69.40 o 
   3   1   5      329.95      337.50      9.88 o 
   5   1   5     2424.20     2489.67     24.71 o 
   7   1   5      845.66      790.03     11.53 o 
   9   1   5        0.06        3.72      2.23 o 
  11   1   5      307.55      348.43     14.02 o 
  13   1   5      414.85      389.18     13.58 o 
  15   1   5       80.51       76.95      6.30 o 
  17   1   5       52.16       63.34      6.22 o 
  19   1   5       13.18        5.47      4.59 o 
  21   1   5      279.34      315.69     15.23 o 
  23   1   5      584.37      652.39     20.99 o 
  25   1   5       20.61       36.31     14.10 o 
  27   1   5        1.17        6.14     11.90 o 
  29   1   5       39.66       45.12     13.30 o 
  31   1   5        0.24        6.89     10.21 o 
 -36   2   5        6.22        5.07      9.94 o 
 -34   2   5       12.95        8.11      9.43 o 
 -32   2   5       30.46       27.94      9.64 o 
 -30   2   5        1.07        4.14      7.55 o 
 -28   2   5       25.32       18.71      8.01 o 
 -26   2   5      136.33      125.37     12.36 o 
 -24   2   5      186.40      179.46     13.66 o 
 -22   2   5        5.87        1.79      4.22 o 
 -20   2   5        3.28       11.51      4.34 o 
 -18   2   5      161.89      124.32      7.26 o 
 -16   2   5      140.80      137.00      5.71 o 
 -14   2   5      333.51      395.37     10.35 o 
 -12   2   5       23.70       35.69      3.86 o 
 -10   2   5     1000.18     1033.02     17.02 o 
  -8   2   5       43.67       70.08      7.71 o 
  -6   2   5      590.87      560.39     11.49 o 
  -4   2   5      934.78      928.47     17.12 o 
  -2   2   5       52.64       45.66      3.10 o 
   0   2   5     3402.04     3621.69     48.51 o 
   2   2   5       25.38       32.55      4.13 o 
   4   2   5      266.71      311.54      7.17 o 
   6   2   5     2350.54     2309.94     38.31 o 
   8   2   5        1.16        4.98      3.67 o 
  10   2   5       21.51       19.21      3.01 o 
  12   2   5      123.49      125.48      7.28 o 
  14   2   5        0.07       -3.38      3.38 o 
  16   2   5       40.24       48.79      6.23 o 
  18   2   5        0.12        0.23      4.85 o 
  20   2   5       58.37       56.93      8.33 o 
  22   2   5       61.29       64.23     11.18 o 
  24   2   5       66.89       59.65     13.94 o 
  26   2   5        8.79        1.24      7.94 o 
  28   2   5       96.47       73.15     17.40 o 
  30   2   5       20.57       40.65     11.58 o 
 -35   3   5        9.50        4.92      9.64 o 
 -33   3   5       18.38       35.93     11.64 o 
 -31   3   5      121.36      153.00     16.02 o 
 -29   3   5       89.21       68.85     14.87 o 
 -27   3   5       56.21       44.19     14.47 o 
 -25   3   5       63.09       55.07      9.93 o 
 -23   3   5      192.09      170.82     14.48 o 
 -21   3   5       18.65       22.31      6.75 o 
 -19   3   5       33.54       32.74      8.30 o 
 -17   3   5        4.21        1.96      7.84 o 
 -15   3   5       77.40       88.46      5.97 o 
 -13   3   5      801.25      723.52     12.51 o 
 -11   3   5     2567.32     2768.64     31.09 o 
  -9   3   5     1011.84     1082.64     15.71 o 
  -7   3   5      633.29      566.05     10.69 o 
  -5   3   5     4347.90     4684.86     47.48 o 
  -3   3   5     1156.89     1083.26     17.56 o 
  -1   3   5      254.66      283.32     10.61 o 
   1   3   5      916.81      911.28     15.28 o 
   3   3   5      507.59      450.02     12.30 o 
   5   3   5      147.05      137.93      6.03 o 
   7   3   5       27.01       23.27      4.22 o 
   9   3   5      713.97      739.49     14.60 o 
  11   3   5       19.19       25.78      5.53 o 
  13   3   5      165.17      185.88     14.69 o 
  15   3   5      529.45      580.15     18.27 o 
  17   3   5       72.99       79.76      9.33 o 
  19   3   5        1.32        8.58      6.10 o 
  21   3   5        6.71       -5.81      5.81 o 
  23   3   5       27.98       15.24      7.38 o 
  25   3   5        8.03        1.12      8.72 o 
  27   3   5       17.77       21.85     13.28 o 
  29   3   5        5.34        3.48      9.83 o 
 -34   4   5        1.50        1.15     11.08 o 
 -32   4   5        0.01       -7.74      7.74 o 
 -30   4   5        1.53        2.14      9.53 o 
 -28   4   5       26.94       36.11     10.64 o 
 -26   4   5       41.96       41.93      9.42 o 
 -24   4   5        9.48        4.95      9.45 o 
 -22   4   5       86.58       75.77     10.54 o 
 -20   4   5        2.94        3.22      6.65 o 
 -18   4   5        0.33       -5.99      5.99 o 
 -16   4   5     2442.94     2307.47     44.16 o 
 -14   4   5      866.64      957.92     19.71 o 
 -12   4   5       43.08       49.16      5.98 o 
 -10   4   5        2.67       -0.45      3.42 o 
  -8   4   5      428.03      439.47     10.87 o 
  -6   4   5      371.57      369.28     10.35 o 
  -4   4   5      135.15      145.78      7.15 o 
  -2   4   5        7.92        7.18      4.55 o 
   0   4   5        5.16        4.15      3.46 o 
   2   4   5      689.01      668.91     19.14 o 
   4   4   5      111.46      105.24      6.16 o 
   6   4   5      976.13      912.97     26.80 o 
   8   4   5     3459.34     3323.75     49.16 o 
  10   4   5        0.01       -5.67      5.67 o 
  12   4   5      127.21       92.96     11.25 o 
  14   4   5      189.72      189.40     13.32 o 
  16   4   5       67.87       71.97      9.49 o 
  18   4   5      107.77      118.21     15.20 o 
  20   4   5        0.48       11.50      9.23 o 
  22   4   5        0.06        5.38      6.87 o 
  24   4   5        0.61       -5.41      7.06 o 
  26   4   5        4.19       -1.33      9.56 o 
 -31   5   5        0.54       14.44     10.25 o 
 -29   5   5        0.98        2.32      9.29 o 
 -27   5   5        0.69        2.90     10.45 o 
 -25   5   5        9.71       14.49      8.38 o 
 -23   5   5       10.93       13.84      8.81 o 
 -21   5   5       57.82       58.50     16.35 o 
 -19   5   5       51.33       59.62     16.80 o 
 -17   5   5       11.37       25.48      8.79 o 
 -15   5   5       41.78       25.79      8.54 o 
 -13   5   5       52.98       57.17      9.17 o 
 -11   5   5       56.76       79.66      7.83 o 
  -9   5   5        5.37        8.35      4.83 o 
  -7   5   5        0.04       -3.94      3.94 o 
  -5   5   5       66.86       42.32      6.86 o 
  -3   5   5       98.53       91.82     11.58 o 
  -1   5   5       28.12       17.04     11.29 o 
   1   5   5       37.30       40.31      7.58 o 
   3   5   5        9.60       14.91      7.23 o 
   5   5   5       53.28       42.60      8.99 o 
   7   5   5        1.62        8.23      6.74 o 
   9   5   5      222.64      220.06     18.52 o 
  11   5   5        1.15       -1.45      5.57 o 
  13   5   5        0.24       -4.51      5.91 o 
  15   5   5        8.77        5.73      6.68 o 
  17   5   5       80.76       94.02     11.85 o 
  19   5   5       14.01        9.45      7.96 o 
  21   5   5        1.57        3.66      8.10 o 
  23   5   5        0.16        4.51     10.28 o 
  25   5   5        0.35       -9.95      9.95 o 
 -28   6   5        1.26       20.25     14.10 o 
 -26   6   5       19.00       37.52     15.84 o 
 -24   6   5        4.88        4.79      9.46 o 
 -22   6   5        0.38        3.98      8.29 o 
 -20   6   5        1.12       -7.17      7.17 o 
 -18   6   5       13.47        1.12      7.69 o 
 -16   6   5        0.10       -4.18      7.41 o 
 -14   6   5       13.20       19.34      8.78 o 
 -12   6   5        0.18       -6.48      6.48 o 
 -10   6   5        2.83       -2.38      5.31 o 
  -8   6   5      184.43      157.28     13.48 o 
  -6   6   5       49.74       71.33     10.60 o 
  -4   6   5        3.56        6.45      7.64 o 
  -2   6   5       70.90       73.71     12.88 o 
   0   6   5       71.82       68.39      9.98 o 
   2   6   5       17.36       19.89      7.75 o 
   4   6   5        1.83        3.40      7.13 o 
   6   6   5       34.46       41.57      9.51 o 
   8   6   5        1.16       -6.59      6.59 o 
  10   6   5        2.49        4.43      6.68 o 
  12   6   5       93.60       87.50     11.60 o 
  14   6   5       26.68       37.90      9.58 o 
  16   6   5       79.62       83.98     22.48 o 
  18   6   5        2.20       12.90     11.36 o 
  20   6   5        1.29      -10.27     10.27 o 
  22   6   5       10.32       -4.30     19.39 o 
 -23   7   5        0.00       -8.62     23.53 o 
 -21   7   5        0.42       13.24     13.54 o 
 -19   7   5        3.25        2.38      9.40 o 
 -17   7   5       36.77       51.35     12.20 o 
 -15   7   5        8.67        4.62     10.77 o 
 -13   7   5       25.85       32.42     12.79 o 
 -11   7   5       34.42       21.90     12.57 o 
  -9   7   5      189.80      201.91     42.40 o 
  -7   7   5       58.50       52.40     10.58 o 
  -5   7   5      216.69      243.05     18.30 o 
  -3   7   5      365.61      341.62     21.44 o 
  -1   7   5      233.60      235.63     19.02 o 
   1   7   5       31.15       30.31     12.94 o 
   3   7   5        0.02        6.55     10.49 o 
   5   7   5       40.65       64.64     15.66 o 
   7   7   5        2.16       -0.32      8.26 o 
   9   7   5       16.24       21.93     10.09 o 
  11   7   5       26.57       12.98     12.09 o 
  13   7   5       29.13       38.47     14.34 o 
  15   7   5        1.65       -1.52     10.38 o 
  17   7   5       83.37       65.66     22.90 o 
 -18   8   5        0.11        9.35     19.35 o 
 -16   8   5        0.01       10.12     18.89 o 
 -14   8   5        1.74        9.42     19.55 o 
 -12   8   5       11.84        5.03     11.57 o 
 -10   8   5        1.14       -8.22      9.99 o 
  -8   8   5        3.08      -13.98     18.05 o 
  -6   8   5        2.81        4.63     12.09 o 
  -4   8   5        4.83       -0.08      9.27 o 
  -2   8   5        0.50       -3.82     10.79 o 
   0   8   5        9.44       11.73     10.77 o 
   2   8   5       11.54       35.07     14.69 o 
   4   8   5       42.99       34.01     23.30 o 
   6   8   5        0.09        1.03     19.21 o 
   8   8   5        0.03        2.76     17.37 o 
  10   8   5        0.31        5.76     20.88 o 
 -36   0   6      129.92      141.40     31.79 o 
 -34   0   6       57.40       59.40     23.14 o 
 -32   0   6      707.24      834.00     33.06 o 
 -30   0   6      318.10      327.92     21.46 o 
 -28   0   6       23.37       22.93      8.75 o 
 -26   0   6       49.33       29.41     11.27 o 
 -24   0   6      256.85      213.52     15.29 o 
 -22   0   6      116.82      111.68     19.31 o 
 -20   0   6      124.06      117.41     19.80 o 
 -18   0   6       10.48       10.95      7.12 o 
 -16   0   6     1479.58     1784.74     36.03 o 
 -14   0   6      538.36      697.83     19.00 o 
 -12   0   6     1058.36     1012.99     18.81 o 
 -10   0   6    57820.91    55795.68    647.33 o 
  -8   0   6      361.55      345.89      9.32 o 
  -6   0   6    19687.29    19023.96    207.50 o 
  -4   0   6     8753.19     8952.98    101.36 o 
  -2   0   6     2204.98     2764.38     36.20 o 
   0   0   6      180.60      147.43     17.57 o 
   2   0   6     1375.22     1408.80     26.31 o 
   4   0   6      169.83      143.43      6.80 o 
   6   0   6      851.49      798.80     16.69 o 
   8   0   6       65.45       59.53      5.74 o 
  10   0   6      684.50      703.95     22.27 o 
  12   0   6     4327.66     4619.31     63.21 o 
  14   0   6     3473.67     3557.17     52.84 o 
  16   0   6     2063.47     2298.33     53.01 o 
  18   0   6       33.60       37.78      9.55 o 
  20   0   6       13.40       25.06      9.81 o 
  22   0   6        1.59        2.39      8.69 o 
  24   0   6        5.84       22.51     10.83 o 
  26   0   6        0.76       -7.89      9.23 o 
  28   0   6        3.98       30.79     16.71 o 
  30   0   6        0.00       10.62     14.80 o 
 -37   1   6        1.54       -4.38     12.51 o 
 -35   1   6       11.30        6.18      9.59 o 
 -33   1   6        0.93       -5.70      7.46 o 
 -31   1   6       47.75       36.85      9.70 o 
 -29   1   6        0.27       -5.89      6.25 o 
 -27   1   6       28.66       26.33      7.55 o 
 -25   1   6       14.53       10.54      5.03 o 
 -23   1   6      305.24      307.55     13.23 o 
 -21   1   6       86.34       78.99      7.63 o 
 -19   1   6      158.08      146.09      7.74 o 
 -17   1   6        3.65       11.26      3.26 o 
 -15   1   6       66.19       86.73      4.73 o 
 -13   1   6      640.16      720.69     11.60 o 
 -11   1   6        2.46       -0.89      1.65 o 
  -9   1   6      257.40      281.15      5.96 o 
  -7   1   6      279.76      220.43      4.89 o 
  -5   1   6      372.40      398.76      8.66 o 
  -3   1   6       33.61       43.30      5.42 o 
  -1   1   6      254.11      205.58      8.28 o 
   1   1   6     3382.11     3564.13     36.37 o 
   3   1   6     1549.80     1690.93     18.47 o 
   5   1   6      277.58      255.99      7.42 o 
   7   1   6       90.66       97.74      4.64 o 
   9   1   6        7.64        2.94      2.38 o 
  11   1   6      314.75      325.42      8.27 o 
  13   1   6       23.81       27.10      3.58 o 
  15   1   6       39.26       34.33      5.20 o 
  17   1   6       22.63       19.93      5.31 o 
  19   1   6        7.41        2.24      4.99 o 
  21   1   6        4.72        5.40      7.09 o 
  23   1   6      128.60      164.03     13.08 o 
  25   1   6       63.45       60.25     18.36 o 
  27   1   6        3.25        1.04      8.57 o 
  29   1   6        7.03       17.36     12.91 o 
 -36   2   6        0.28        6.27     14.06 o 
 -34   2   6        9.18        9.29      9.34 o 
 -32   2   6      159.95      135.94     14.86 o 
 -30   2   6       67.30       79.90     13.27 o 
 -28   2   6        0.65       15.44      7.30 o 
 -26   2   6       13.89       13.80      7.17 o 
 -24   2   6      286.92      264.25     15.53 o 
 -22   2   6      607.57      534.62     19.04 o 
 -20   2   6     3063.02     2938.93     49.08 o 
 -18   2   6      127.69      109.94      6.41 o 
 -16   2   6     1723.18     1562.53     20.50 o 
 -14   2   6     1011.94     1015.37     14.55 o 
 -12   2   6       20.57       16.69      3.45 o 
 -10   2   6     1597.09     1644.66     23.76 o 
  -8   2   6        0.88        0.57      2.29 o 
  -6   2   6      735.54      689.85     12.29 o 
  -4   2   6      192.52      229.98      6.85 o 
  -2   2   6     5617.33     6074.34     74.55 o 
   0   2   6      189.97      270.63     16.13 o 
   2   2   6    17779.47    18191.10    158.91 o 
   4   2   6      337.89      308.40      7.65 o 
   6   2   6     6411.66     6494.02     57.37 o 
   8   2   6       78.52       72.76      4.55 o 
  10   2   6      500.41      536.36     11.42 o 
  12   2   6        6.51        9.77      3.96 o 
  14   2   6      260.62      230.29     10.15 o 
  16   2   6       80.85       72.32      7.14 o 
  18   2   6        1.97       -4.65      4.65 o 
  20   2   6      173.40      169.88     12.54 o 
  22   2   6        6.17        5.86      7.84 o 
  24   2   6      438.48      443.14     30.12 o 
  26   2   6       58.27       63.09     12.23 o 
  28   2   6      104.22       81.27     13.89 o 
 -35   3   6        8.81       14.45      9.81 o 
 -33   3   6       28.93       44.77     11.34 o 
 -31   3   6        0.34       -0.36      8.44 o 
 -29   3   6        0.08        1.01      6.85 o 
 -27   3   6        5.00        6.89      7.13 o 
 -25   3   6      159.99      159.26     13.95 o 
 -23   3   6       45.61       50.72      8.90 o 
 -21   3   6        0.05       -4.76      5.12 o 
 -19   3   6      196.17      198.35     18.85 o 
 -17   3   6       85.26       78.97      6.34 o 
 -15   3   6     1072.12      998.58     19.01 o 
 -13   3   6       36.96       33.54      5.72 o 
 -11   3   6      967.57     1101.52     19.93 o 
  -9   3   6       24.24       37.20      6.71 o 
  -7   3   6      256.93      271.38      6.81 o 
  -5   3   6      332.41      288.43      7.54 o 
  -3   3   6     1098.48     1160.32     18.04 o 
  -1   3   6      206.90      279.61      9.26 o 
   1   3   6       11.55       12.80      4.15 o 
   3   3   6       82.90       72.88      6.62 o 
   5   3   6      483.28      496.44     20.52 o 
   7   3   6      458.39      437.03     13.36 o 
   9   3   6       10.14       12.31      5.07 o 
  11   3   6      365.54      332.81     18.28 o 
  13   3   6       37.16       34.44      6.78 o 
  15   3   6        0.09       -0.89      5.07 o 
  17   3   6       19.13       14.71      6.63 o 
  19   3   6       13.09        7.86      6.52 o 
  21   3   6       33.43       23.36      7.70 o 
  23   3   6        6.87        8.15      8.36 o 
  25   3   6        6.15       10.18      9.53 o 
  27   3   6       29.93       29.86     11.24 o 
 -34   4   6       25.69       37.69     11.53 o 
 -32   4   6        1.31       -2.73      9.10 o 
 -30   4   6        0.00        9.43      8.74 o 
 -28   4   6       24.70       33.76      9.93 o 
 -26   4   6       19.31       15.71      8.03 o 
 -24   4   6       28.23       26.93      8.62 o 
 -22   4   6       51.49       60.95     10.11 o 
 -20   4   6       54.27       55.86      9.64 o 
 -18   4   6      469.25      502.48     20.31 o 
 -16   4   6     2478.85     2448.02     55.71 o 
 -14   4   6     2322.78     2313.27     35.02 o 
 -12   4   6     1362.84     1353.42     39.34 o 
 -10   4   6       88.16       90.17      7.40 o 
  -8   4   6      514.37      589.84     12.35 o 
  -6   4   6      167.54      175.89      7.45 o 
  -4   4   6      871.55      938.90     19.32 o 
  -2   4   6       55.86       54.99      6.63 o 
   0   4   6       39.01       36.52      4.58 o 
   2   4   6      832.59      803.98     21.66 o 
   4   4   6      278.53      261.46     12.40 o 
   6   4   6      267.60      259.19     13.30 o 
   8   4   6     5829.76     5473.79     70.96 o 
  10   4   6      219.45      206.89     13.26 o 
  12   4   6      298.97      320.26     15.79 o 
  14   4   6      259.44      252.49     15.04 o 
  16   4   6        8.18        2.14      5.93 o 
  18   4   6      183.84      161.10     13.77 o 
  20   4   6        9.85       -0.63      6.46 o 
  22   4   6        0.58       -1.34      7.58 o 
  24   4   6       15.79       14.39      8.58 o 
  26   4   6        0.39      -11.15     11.15 o 
 -31   5   6        0.91       -1.44      9.64 o 
 -29   5   6       15.72       20.80     10.33 o 
 -27   5   6        7.02       16.17      9.14 o 
 -25   5   6       11.88        1.41      7.74 o 
 -23   5   6       57.21       45.59     10.08 o 
 -21   5   6       16.71       11.82      7.76 o 
 -19   5   6        0.05       11.41      7.26 o 
 -17   5   6        0.22        8.73      7.92 o 
 -15   5   6       49.11       43.12      9.26 o 
 -13   5   6        0.24        2.13      4.53 o 
 -11   5   6       20.86       23.48      5.87 o 
  -9   5   6       25.07       35.75      8.11 o 
  -7   5   6       26.42       19.57      5.68 o 
  -5   5   6      280.23      261.62     24.68 o 
  -3   5   6        3.33       -1.45      4.60 o 
  -1   5   6       28.43       19.22      6.51 o 
   1   5   6       92.78      112.21     10.83 o 
   3   5   6       13.30       16.94     11.71 o 
   5   5   6       21.53       20.39      7.48 o 
   7   5   6      154.59      174.39     12.71 o 
   9   5   6        0.81       -5.21      5.21 o 
  11   5   6        0.08        2.24      5.75 o 
  13   5   6       15.84       -0.52      6.46 o 
  15   5   6        0.21        1.15      6.92 o 
  17   5   6       97.48      131.88     13.25 o 
  19   5   6        0.06        1.10      7.06 o 
  21   5   6        1.70        2.06      8.04 o 
  23   5   6       18.73       20.75     11.36 o 
 -28   6   6       97.90      135.04     17.14 o 
 -26   6   6       71.51      102.85     15.20 o 
 -24   6   6       34.71       45.97     11.23 o 
 -22   6   6        0.89        4.40      8.01 o 
 -20   6   6       11.22        2.84      8.04 o 
 -18   6   6       67.20       89.74     12.63 o 
 -16   6   6       47.80       53.97     10.91 o 
 -14   6   6       87.22      115.61     13.50 o 
 -12   6   6       40.14       43.15      9.39 o 
 -10   6   6        1.18        2.18      6.45 o 
  -8   6   6      414.56      359.84     18.97 o 
  -6   6   6      100.60       98.91     12.11 o 
  -4   6   6      904.31      836.33     33.15 o 
  -2   6   6        6.76       15.43      9.24 o 
   0   6   6       33.41       25.14     10.70 o 
   2   6   6       34.46       47.73      9.09 o 
   4   6   6        2.44       14.53      7.52 o 
   6   6   6        4.69       14.09      7.79 o 
   8   6   6      160.03      172.26     20.85 o 
  10   6   6       39.17       35.42      9.92 o 
  12   6   6        6.50        4.13      7.45 o 
  14   6   6       73.74       92.47     12.25 o 
  16   6   6        0.60       -3.77      7.79 o 
  18   6   6      115.46      146.99     18.17 o 
  20   6   6       17.84       27.33     12.14 o 
 -23   7   6       27.69       17.55     15.63 o 
 -21   7   6       22.30       27.54     13.21 o 
 -19   7   6        3.05       -1.09     10.81 o 
 -17   7   6        0.25        9.97     11.73 o 
 -15   7   6        8.65       24.87     11.68 o 
 -13   7   6        0.55       -8.75      8.75 o 
 -11   7   6        0.30       12.13     16.02 o 
  -9   7   6        7.60        1.24     10.53 o 
  -7   7   6      266.15      208.81     17.34 o 
  -5   7   6      290.40      286.50     20.02 o 
  -3   7   6        0.97       -2.66      8.43 o 
  -1   7   6        7.87       20.77      9.93 o 
   1   7   6        6.24       27.40     12.80 o 
   3   7   6        9.85       35.13     13.67 o 
   5   7   6        0.69        9.57     11.84 o 
   7   7   6        1.79       -1.35     10.46 o 
   9   7   6        0.94        3.06     12.46 o 
  11   7   6        0.29        7.86     16.81 o 
  13   7   6        0.23      -10.90     10.90 o 
  15   7   6        1.77        9.60     11.83 o 
  17   7   6       83.92       61.02     22.60 o 
 -18   8   6        0.01       14.10     20.77 o 
 -16   8   6       29.47       25.93     21.21 o 
 -14   8   6        2.59        3.37     19.94 o 
 -12   8   6        0.29        1.77     11.84 o 
 -10   8   6        0.08      -10.56     16.51 o 
  -8   8   6        0.04       -1.43     22.40 o 
  -6   8   6        8.15       -9.41     11.45 o 
  -4   8   6       27.50        7.65     13.81 o 
  -2   8   6       41.85       57.69     13.53 o 
   0   8   6       25.81       19.92     11.54 o 
   2   8   6      233.30      304.00     29.48 o 
   4   8   6        1.66        9.67     14.25 o 
   6   8   6       25.90       15.39     21.85 o 
   8   8   6        0.67      -17.51     17.51 o 
  10   8   6        1.74       -0.15     17.74 o 
 -37   1   7        0.13      -11.15     11.15 o 
 -35   1   7        2.70       17.98     22.76 o 
 -33   1   7        1.80        0.36      7.79 o 
 -31   1   7        0.33       -5.85      6.48 o 
 -29   1   7        9.98       -2.53      5.99 o 
 -27   1   7       10.16        1.54      6.16 o 
 -25   1   7       24.80       10.69      6.27 o 
 -23   1   7      154.05      162.00      9.41 o 
 -21   1   7      150.24      147.92      8.42 o 
 -19   1   7      492.11      488.36     14.34 o 
 -17   1   7      205.36      181.20      6.86 o 
 -15   1   7        0.03        1.14      2.17 o 
 -13   1   7      971.96     1052.33     14.88 o 
 -11   1   7      389.65      372.51      7.58 o 
  -9   1   7       63.41       74.35      3.48 o 
  -7   1   7      322.49      258.03      5.72 o 
  -5   1   7      310.50      290.71      6.00 o 
  -3   1   7       18.04       21.45      2.18 o 
  -1   1   7     1193.43     1191.84     14.99 o 
   1   1   7      925.85      882.68     15.10 o 
   3   1   7     1773.07     1861.83     20.45 o 
   5   1   7      327.12      359.55      7.87 o 
   7   1   7      170.32      159.72      5.97 o 
   9   1   7      608.74      625.96     12.22 o 
  11   1   7       61.30       77.06      7.81 o 
  13   1   7        0.65       -3.26      3.26 o 
  15   1   7       24.91       24.03      5.15 o 
  17   1   7        1.98        2.36      4.22 o 
  19   1   7       22.90       25.36      6.51 o 
  21   1   7       18.50       18.58      8.46 o 
  23   1   7       17.18        9.21      7.89 o 
  25   1   7       34.27       30.70      9.95 o 
  27   1   7       32.03       42.21     11.78 o 
  29   1   7        2.60       20.29     10.69 o 
 -36   2   7        6.22        2.70      9.09 o 
 -34   2   7        0.28       -8.48     11.39 o 
 -32   2   7       23.00       18.56     10.80 o 
 -30   2   7        2.05       -0.62      6.89 o 
 -28   2   7        1.44        3.23      6.59 o 
 -26   2   7     1449.05     1312.62     32.93 o 
 -24   2   7      164.39      151.09     24.39 o 
 -22   2   7       79.31       83.57     16.67 o 
 -20   2   7     6858.86     6587.85     89.28 o 
 -18   2   7      310.52      300.07     10.85 o 
 -16   2   7      135.39      140.08      6.71 o 
 -14   2   7      405.74      408.83     11.00 o 
 -12   2   7      204.93      181.86     10.19 o 
 -10   2   7       34.62       41.79      4.25 o 
  -8   2   7      828.85      770.25     14.56 o 
  -6   2   7     1916.50     1951.00     29.77 o 
  -4   2   7     8124.80     8906.94     80.49 o 
  -2   2   7     5936.72     6247.63     67.18 o 
   0   2   7     4148.18     4061.17     47.37 o 
   2   2   7    25243.35    24453.08    210.83 o 
   4   2   7     3319.05     3350.49     37.94 o 
   6   2   7     2574.03     2602.90     27.95 o 
   8   2   7      392.43      368.48      8.94 o 
  10   2   7      174.50      184.59      7.11 o 
  12   2   7        2.76        7.89      4.03 o 
  14   2   7       41.04       34.72      6.62 o 
  16   2   7       20.76       14.45     12.14 o 
  18   2   7        1.42        4.93      5.98 o 
  20   2   7      463.51      537.96     19.46 o 
  22   2   7       66.00       97.42     13.30 o 
  24   2   7       85.10      106.64     14.19 o 
  26   2   7      365.52      355.86     23.93 o 
  28   2   7       39.38       49.12     13.06 o 
 -35   3   7       32.73       29.65     12.55 o 
 -33   3   7        0.89       14.10     16.61 o 
 -31   3   7        7.16        0.27      8.14 o 
 -29   3   7       48.76       67.46     11.36 o 
 -27   3   7        8.55        5.11      6.87 o 
 -25   3   7        2.28        2.31      6.25 o 
 -23   3   7       14.63       24.87      7.17 o 
 -21   3   7      133.80      134.08     15.40 o 
 -19   3   7       32.36       29.59     10.04 o 
 -17   3   7       71.13       73.25      6.64 o 
 -15   3   7      975.76      914.75     18.45 o 
 -13   3   7      560.75      538.86     15.36 o 
 -11   3   7        8.64       12.02      3.62 o 
  -9   3   7      763.29      789.49     26.30 o 
  -7   3   7      664.22      704.38     11.47 o 
  -5   3   7        5.14        0.72      2.20 o 
  -3   3   7        0.01       -3.02      3.02 o 
  -1   3   7      369.07      414.36     13.03 o 
   1   3   7      453.54      439.06     14.19 o 
   3   3   7       21.46       14.21      4.27 o 
   5   3   7       13.77       14.87      4.69 o 
   7   3   7      926.76      870.85     20.56 o 
   9   3   7       49.31       47.97      6.91 o 
  11   3   7       57.39       67.62      8.26 o 
  13   3   7      197.74      183.88     12.27 o 
  15   3   7       49.55       47.81      7.96 o 
  17   3   7        8.16        7.32      7.91 o 
  19   3   7        0.04       -2.42      6.24 o 
  21   3   7       41.31       23.15      7.64 o 
  23   3   7       11.16        6.79      9.04 o 
  25   3   7        0.78        7.53      9.88 o 
  27   3   7        5.33        7.36     10.62 o 
 -34   4   7        0.00        5.46     10.05 o 
 -32   4   7       12.77        6.98     28.47 o 
 -30   4   7       35.51       57.19     12.17 o 
 -28   4   7       39.31       39.20     10.02 o 
 -26   4   7        9.61       -6.25      6.25 o 
 -24   4   7        8.94        4.70      6.81 o 
 -22   4   7      260.16      238.02     16.67 o 
 -20   4   7      143.84      137.42     13.27 o 
 -18   4   7     2150.43     2063.01     57.35 o 
 -16   4   7      520.28      515.91     20.21 o 
 -14   4   7     1226.30     1233.24     26.63 o 
 -12   4   7      205.15      212.51     10.66 o 
 -10   4   7       34.46       35.75      5.77 o 
  -8   4   7      947.51      957.66     20.63 o 
  -6   4   7      148.96      161.79      7.01 o 
  -4   4   7      485.38      540.82     14.02 o 
  -2   4   7        2.88       -0.10      3.95 o 
   0   4   7      311.96      299.36     20.75 o 
   2   4   7       11.79        9.91      5.10 o 
   4   4   7     2501.04     2368.14     43.35 o 
   6   4   7       59.63       66.48     10.02 o 
   8   4   7     2440.04     2304.97     52.39 o 
  10   4   7       49.60       55.26      9.83 o 
  12   4   7        1.29       -5.35      5.35 o 
  14   4   7       37.64       32.16      7.67 o 
  16   4   7       13.81        8.90      6.94 o 
  18   4   7      165.23      154.42     20.68 o 
  20   4   7        1.27       -5.44      6.76 o 
  22   4   7       18.70       13.20      8.57 o 
  24   4   7        1.16       -2.86     10.49 o 
 -31   5   7        0.06        3.14      9.51 o 
 -29   5   7        7.69       -2.97      8.24 o 
 -27   5   7        4.17       16.31      8.93 o 
 -25   5   7       10.06        5.31      8.17 o 
 -23   5   7        0.00        6.95      7.55 o 
 -21   5   7        5.41       12.61      7.72 o 
 -19   5   7        3.73       14.58      7.36 o 
 -17   5   7      305.69      335.21     20.05 o 
 -15   5   7       13.30       10.50      6.89 o 
 -13   5   7        7.69        8.25      5.19 o 
 -11   5   7        0.54        6.55      5.70 o 
  -9   5   7        3.25        0.86      4.36 o 
  -7   5   7       44.36       45.60      9.71 o 
  -5   5   7       19.95       24.31      7.26 o 
  -3   5   7        5.77       -0.82      7.06 o 
  -1   5   7       28.95       23.97      6.76 o 
   1   5   7        0.21       -1.84      5.49 o 
   3   5   7        3.29       -0.83      5.57 o 
   5   5   7      322.57      315.25     23.33 o 
   7   5   7       71.86       57.18      8.68 o 
   9   5   7       69.44       67.54     10.01 o 
  11   5   7       34.62       31.25      7.74 o 
  13   5   7       39.95       23.56      8.01 o 
  15   5   7       32.61       32.85      8.95 o 
  17   5   7       43.84       41.16      9.68 o 
  19   5   7       18.18       17.86      9.13 o 
  21   5   7        4.87        1.10      8.64 o 
  23   5   7        2.58       -3.04      8.67 o 
 -28   6   7        1.77        8.05     10.25 o 
 -26   6   7        6.94       13.40     10.03 o 
 -24   6   7       16.50       19.61     10.00 o 
 -22   6   7        0.94       -1.85      7.71 o 
 -20   6   7        1.20        0.16      7.98 o 
 -18   6   7       16.25       28.87      9.77 o 
 -16   6   7      254.59      263.47     18.82 o 
 -14   6   7      134.88      132.67     17.43 o 
 -12   6   7      206.27      222.79     26.47 o 
 -10   6   7       57.82       63.94     10.52 o 
  -8   6   7      286.92      255.74     17.01 o 
  -6   6   7        1.69       -7.17      7.17 o 
  -4   6   7       27.94       22.33     10.49 o 
  -2   6   7      102.42       83.82     11.73 o 
   0   6   7       39.83       55.19     18.34 o 
   2   6   7        2.26       11.16     11.46 o 
   4   6   7       15.52        3.20      7.31 o 
   6   6   7      109.67       94.22     12.36 o 
   8   6   7      299.52      327.61     20.32 o 
  10   6   7       62.94       52.84     11.13 o 
  12   6   7        5.16        3.74      7.98 o 
  14   6   7      121.53      140.17     14.44 o 
  16   6   7        4.76       14.03      8.84 o 
  18   6   7        6.04       13.73     10.01 o 
  20   6   7       11.11       35.30     15.22 o 
 -23   7   7       26.33       16.70     12.97 o 
 -21   7   7       17.87       22.07     12.50 o 
 -19   7   7       19.88        4.85     11.68 o 
 -17   7   7       13.64        7.93     12.08 o 
 -15   7   7        0.23       -1.99     14.04 o 
 -13   7   7        0.08       14.07     11.36 o 
 -11   7   7        2.55        3.68     10.29 o 
  -9   7   7        0.94        7.18      9.90 o 
  -7   7   7        7.80        1.73      8.72 o 
  -5   7   7       84.33       92.09     13.44 o 
  -3   7   7       23.88       16.76      9.20 o 
  -1   7   7       61.27       65.10     12.66 o 
   1   7   7       12.47        6.06     10.45 o 
   3   7   7       37.78       56.89     19.80 o 
   5   7   7       11.79       14.62     12.82 o 
   7   7   7        6.62        9.38     12.67 o 
   9   7   7        0.02      -10.45     10.45 o 
  11   7   7        0.15       -8.83      8.83 o 
  13   7   7        1.02        6.19     12.32 o 
  15   7   7        3.10       -5.13     14.04 o 
 -16   8   7        1.92       14.58     14.26 o 
 -14   8   7        7.78       -4.91     11.13 o 
 -12   8   7        5.11      -10.60     11.33 o 
 -10   8   7       22.82       26.12     12.64 o 
  -8   8   7        8.33       12.82     12.84 o 
  -6   8   7       36.77       53.29     16.39 o 
  -4   8   7       64.50       62.06     13.50 o 
  -2   8   7       47.85       33.78     17.67 o 
   0   8   7      245.66      257.93     22.71 o 
   2   8   7        0.23        9.15     10.74 o 
   4   8   7       35.85       39.24     15.60 o 
   6   8   7        5.62       14.31     13.79 o 
   8   8   7        7.61       -6.83     19.18 o 
 -38   0   8        2.18       53.34     23.80 o 
 -36   0   8      286.18      358.91     44.00 o 
 -34   0   8       48.89       50.42     19.97 o 
 -32   0   8      215.35      266.68     34.88 o 
 -30   0   8       50.03       58.70     17.93 o 
 -28   0   8      324.20      373.13     54.81 o 
 -26   0   8       48.29       28.11     16.04 o 
 -24   0   8       18.03       13.56      6.64 o 
 -22   0   8      143.81      160.12     12.59 o 
 -20   0   8       45.59       31.21     10.61 o 
 -18   0   8       69.77       65.73     13.01 o 
 -16   0   8      106.41       55.61     10.85 o 
 -14   0   8     5927.50     6828.00    122.44 o 
 -12   0   8     6670.86     7273.00     87.69 o 
 -10   0   8     1680.16     1932.56     29.78 o 
  -8   0   8      609.94      525.88     12.75 o 
  -6   0   8     4126.13     4105.54     52.55 o 
  -4   0   8       71.84       57.84      4.97 o 
  -2   0   8      156.56      119.04      6.47 o 
   0   0   8      378.63      382.76     13.35 o 
   2   0   8      280.74      309.16     13.46 o 
   4   0   8      946.49      966.34     19.60 o 
   6   0   8       94.58       87.87     11.25 o 
   8   0   8     1020.96     1062.03     24.19 o 
  10   0   8     2420.29     2597.35     41.78 o 
  12   0   8       30.76       48.65      6.87 o 
  14   0   8      309.94      294.09     13.70 o 
  16   0   8       76.79       37.18      9.79 o 
  18   0   8       84.59       74.13     13.47 o 
  20   0   8       21.94       33.04     11.61 o 
  22   0   8        4.69        8.84      9.87 o 
  24   0   8        6.34        6.05     12.51 o 
  26   0   8        4.89       -6.12     11.64 o 
  28   0   8       11.26       30.05     15.73 o 
 -37   1   8        0.20       -0.03     13.16 o 
 -35   1   8       35.88       57.01     16.14 o 
 -33   1   8        0.00       -7.63      7.63 o 
 -31   1   8       25.48       25.04      8.41 o 
 -29   1   8       52.55       77.61     10.77 o 
 -27   1   8       75.02       75.38      9.78 o 
 -25   1   8      380.55      339.77     18.96 o 
 -23   1   8      667.67      765.53     39.58 o 
 -21   1   8       80.66       80.29      6.74 o 
 -19   1   8       11.04        6.64      3.29 o 
 -17   1   8      164.50      153.38      6.35 o 
 -15   1   8      162.39      201.75      6.67 o 
 -13   1   8      535.15      631.40     11.05 o 
 -11   1   8      925.73     1005.17     13.33 o 
  -9   1   8        0.28       -1.11      1.68 o 
  -7   1   8     3995.47     3997.72     39.66 o 
  -5   1   8      174.82      208.96      6.52 o 
  -3   1   8       63.60       95.11      6.07 o 
  -1   1   8      155.75      190.66      5.66 o 
   1   1   8     1313.40     1296.63     20.26 o 
   3   1   8       90.57      101.84      5.55 o 
   5   1   8      215.45      241.63      7.05 o 
   7   1   8        8.90        9.32      2.90 o 
   9   1   8       22.58       20.45      3.40 o 
  11   1   8      349.59      336.59      9.39 o 
  13   1   8       13.30        8.37      4.38 o 
  15   1   8      159.12      155.46      9.59 o 
  17   1   8      141.45      145.86     11.26 o 
  19   1   8       57.03       45.24     16.27 o 
  21   1   8        0.68       11.59      8.07 o 
  23   1   8        2.75        2.84      7.81 o 
  25   1   8        0.39       13.28      9.68 o 
  27   1   8        5.49        0.06      9.61 o 
 -36   2   8        1.07       11.32      9.91 o 
 -34   2   8       10.49        1.13      8.61 o 
 -32   2   8       15.88       -2.95      7.56 o 
 -30   2   8       21.92        4.73      8.27 o 
 -28   2   8      375.92      359.79     19.28 o 
 -26   2   8      120.09      110.67     11.71 o 
 -24   2   8      882.96      797.46     26.82 o 
 -22   2   8       11.38       13.73      6.56 o 
 -20   2   8     3800.64     3688.66     48.40 o 
 -18   2   8        0.26        0.86      3.71 o 
 -16   2   8       64.40       64.09      5.87 o 
 -14   2   8      180.70      165.43      7.86 o 
 -12   2   8      121.01      103.20      6.29 o 
 -10   2   8       26.17       26.73      3.92 o 
  -8   2   8      512.27      485.22     11.42 o 
  -6   2   8     4924.80     5355.64     51.66 o 
  -4   2   8      155.03      194.17      5.41 o 
  -2   2   8     6231.56     6706.62     72.37 o 
   0   2   8      437.98      477.17     12.76 o 
   2   2   8     9191.31     9073.90     95.36 o 
   4   2   8     1659.15     1664.91     23.67 o 
   6   2   8      129.04      133.52      5.95 o 
   8   2   8      131.72      137.17      8.92 o 
  10   2   8      182.84      197.41     11.09 o 
  12   2   8        0.44        4.94      4.38 o 
  14   2   8        0.00        2.69      5.66 o 
  16   2   8       54.14       46.70      7.75 o 
  18   2   8       32.69       28.99      7.53 o 
  20   2   8      249.80      267.30     36.77 o 
  22   2   8      117.81      120.30     14.99 o 
  24   2   8       67.40       79.30     23.22 o 
  26   2   8      153.83      180.28     27.96 o 
 -35   3   8       56.59       82.98     14.31 o 
 -33   3   8        0.37        0.33      8.18 o 
 -31   3   8        0.01        6.26      9.69 o 
 -29   3   8      178.13      210.18     16.87 o 
 -27   3   8        5.11       -4.05      8.64 o 
 -25   3   8       26.43       24.23      7.59 o 
 -23   3   8      202.07      164.05     21.03 o 
 -21   3   8        1.42       -2.49      5.56 o 
 -19   3   8       45.33       34.79      9.30 o 
 -17   3   8       19.30        5.72      4.61 o 
 -15   3   8      113.92      112.92      7.84 o 
 -13   3   8     2505.35     2380.03     34.30 o 
 -11   3   8      281.34      285.98     12.17 o 
  -9   3   8        7.89        8.81      3.62 o 
  -7   3   8     1923.13     2011.24     24.30 o 
  -5   3   8      147.72      185.30      6.28 o 
  -3   3   8       23.50       17.97      5.30 o 
  -1   3   8       85.96       96.34      7.53 o 
   1   3   8       81.71       79.83      7.69 o 
   3   3   8       19.06       23.86      5.35 o 
   5   3   8      120.09      112.89      8.85 o 
   7   3   8      120.19      115.98      9.28 o 
   9   3   8      631.79      599.07     18.11 o 
  11   3   8     1047.07     1021.71     24.55 o 
  13   3   8       14.23       -3.43      6.27 o 
  15   3   8      149.26      135.92     11.67 o 
  17   3   8       32.77       22.05      7.31 o 
  19   3   8        1.67       -6.10      6.10 o 
  21   3   8        0.23        6.54     17.59 o 
  23   3   8        7.56       17.49     12.69 o 
  25   3   8        4.12        4.17     10.64 o 
 -34   4   8       46.65       49.65     18.55 o 
 -32   4   8       48.56       81.30     13.65 o 
 -30   4   8       43.03       69.20     12.34 o 
 -28   4   8        3.29       -7.12      7.12 o 
 -26   4   8        0.00        4.79      7.29 o 
 -24   4   8        4.65       10.95      7.23 o 
 -22   4   8      112.95      124.68     12.76 o 
 -20   4   8      381.55      351.63     18.56 o 
 -18   4   8      887.12      890.92     26.78 o 
 -16   4   8        1.57        1.59      5.98 o 
 -14   4   8      766.30      795.05     18.97 o 
 -12   4   8      954.98      955.31     23.86 o 
 -10   4   8        3.30        7.20      4.66 o 
  -8   4   8     1534.58     1636.73     28.49 o 
  -6   4   8        5.62       -0.35      4.98 o 
  -4   4   8      106.33       87.71     11.82 o 
  -2   4   8        1.87        2.14      4.33 o 
   0   4   8      178.94      187.73     11.43 o 
   2   4   8      189.71      202.03     12.51 o 
   4   4   8     1164.82     1107.30     48.14 o 
   6   4   8        9.70       -0.02      6.05 o 
   8   4   8      305.76      309.98     15.22 o 
  10   4   8       66.14       56.20      8.52 o 
  12   4   8      111.58      109.30     10.93 o 
  14   4   8      208.25      188.70     14.16 o 
  16   4   8       81.30       63.63     10.01 o 
  18   4   8       18.30       29.54      8.51 o 
  20   4   8       52.63       46.19      9.88 o 
  22   4   8        0.64       -6.67      7.32 o 
  24   4   8        0.15       -3.67      9.99 o 
 -31   5   8        2.83       22.39     10.69 o 
 -29   5   8       30.33       45.35     11.57 o 
 -27   5   8       22.61       35.62     10.40 o 
 -25   5   8       14.02       14.31      9.10 o 
 -23   5   8       47.94       58.61     16.19 o 
 -21   5   8       16.88       14.51      7.76 o 
 -19   5   8        6.96       12.29      7.19 o 
 -17   5   8      376.56      318.81     19.12 o 
 -15   5   8        1.86       -0.77      5.96 o 
 -13   5   8       45.75       70.44      8.13 o 
 -11   5   8       26.56       15.34      6.94 o 
  -9   5   8       29.31       47.81      8.28 o 
  -7   5   8        0.25        0.34      6.16 o 
  -5   5   8      487.57      450.37     20.26 o 
  -3   5   8        2.62       -5.55      5.55 o 
  -1   5   8       30.39       31.29      7.24 o 
   1   5   8      106.55      102.82     10.37 o 
   3   5   8      100.79       87.60     14.01 o 
   5   5   8      180.98      148.10     13.19 o 
   7   5   8       29.14       34.63      8.82 o 
   9   5   8        0.58        6.37      6.45 o 
  11   5   8       13.45       15.48      7.15 o 
  13   5   8       45.82       53.25     10.49 o 
  15   5   8       11.22        6.07      7.82 o 
  17   5   8       38.87       48.23     10.37 o 
  19   5   8       12.25       12.14      8.78 o 
  21   5   8        5.73        7.98      9.12 o 
 -28   6   8        1.67        0.26     10.09 o 
 -26   6   8        5.87        2.28      9.79 o 
 -24   6   8        5.40        6.49     10.72 o 
 -22   6   8       50.05       40.45     10.45 o 
 -20   6   8        2.15       11.43      8.73 o 
 -18   6   8       16.08        0.54     13.77 o 
 -16   6   8       25.27        7.73      9.95 o 
 -14   6   8      140.40      140.90     18.14 o 
 -12   6   8        9.63       26.96      8.05 o 
 -10   6   8       19.92       19.61      7.99 o 
  -8   6   8       45.81       21.61      8.53 o 
  -6   6   8      124.02       83.75     14.20 o 
  -4   6   8       51.08       53.45     10.44 o 
  -2   6   8       17.54       26.27     10.52 o 
   0   6   8       28.29       17.63     10.64 o 
   2   6   8       41.47       47.77     12.81 o 
   4   6   8       26.37       11.73     25.17 o 
   6   6   8        0.74       -5.67      7.46 o 
   8   6   8      106.92       77.33     12.21 o 
  10   6   8       21.71       16.27      9.51 o 
  12   6   8       43.09       50.59     10.26 o 
  14   6   8        4.64       -0.26      8.23 o 
  16   6   8       16.02       13.77      9.17 o 
  18   6   8        8.81       10.97     10.29 o 
 -23   7   8       21.23       32.73     14.18 o 
 -21   7   8       13.10       21.60     12.52 o 
 -19   7   8       44.54       38.03     15.04 o 
 -17   7   8        0.02        8.29     11.96 o 
 -15   7   8        7.76       -1.76      9.34 o 
 -13   7   8        9.26       -5.32      9.49 o 
 -11   7   8        2.29       16.37     11.30 o 
  -9   7   8        2.01       -7.13      7.13 o 
  -7   7   8        4.91       10.66      8.30 o 
  -5   7   8        0.08        1.60      8.17 o 
  -3   7   8       73.38       51.90     12.08 o 
  -1   7   8      202.88      222.34     19.63 o 
   1   7   8        0.86        0.12     11.23 o 
   3   7   8        8.65        7.83     12.09 o 
   5   7   8       46.67       56.02     23.14 o 
   7   7   8       10.36        6.90     12.65 o 
   9   7   8        0.58        7.39     12.42 o 
  11   7   8        6.94       16.77     12.91 o 
  13   7   8        6.38       -4.62     11.58 o 
 -16   8   8        0.02      -11.36     11.36 o 
 -14   8   8        3.43        6.30     12.63 o 
 -12   8   8        5.52        2.17     12.10 o 
 -10   8   8        2.71        4.94     19.00 o 
  -8   8   8       11.81        3.85     12.67 o 
  -6   8   8      100.58      136.34     16.67 o 
  -4   8   8       92.41       83.93     16.45 o 
  -2   8   8      204.18      215.83     32.09 o 
   0   8   8       11.51       11.12     15.43 o 
   2   8   8       50.51       63.96     14.71 o 
   4   8   8       18.04       38.21     15.48 o 
   6   8   8        1.96        5.08     14.38 o 
 -37   1   9        7.48       17.86     15.07 o 
 -35   1   9        0.29        5.41     13.91 o 
 -33   1   9      166.80      183.40     22.05 o 
 -31   1   9        1.67        8.39      7.50 o 
 -29   1   9       14.37       11.78      7.39 o 
 -27   1   9        6.82        9.06      6.53 o 
 -25   1   9       16.68       13.84      6.13 o 
 -23   1   9     1343.22     1212.29     28.35 o 
 -21   1   9      433.60      411.49     15.42 o 
 -19   1   9        5.40       10.41      3.19 o 
 -17   1   9        4.34       10.34      4.13 o 
 -15   1   9        9.61       11.45      2.81 o 
 -13   1   9     1466.70     1449.98     19.20 o 
 -11   1   9     1959.59     2143.04     25.41 o 
  -9   1   9      411.25      408.34     12.47 o 
  -7   1   9      666.70      675.19     10.61 o 
  -5   1   9      354.22      360.61      7.51 o 
  -3   1   9      224.77      220.82      6.06 o 
  -1   1   9     2616.97     2725.61     29.89 o 
   1   1   9     5316.36     5612.13     54.51 o 
   3   1   9       58.13       52.50      4.76 o 
   5   1   9      113.08      105.28      5.78 o 
   7   1   9       25.19       27.49      3.78 o 
   9   1   9      182.60      198.06      7.71 o 
  11   1   9        6.07        7.43      5.03 o 
  13   1   9      214.84      221.28     10.64 o 
  15   1   9       70.65       55.96      7.84 o 
  17   1   9        8.81       -3.55      5.86 o 
  19   1   9       22.94       18.07      8.50 o 
  21   1   9       31.97       40.85     10.81 o 
  23   1   9      188.53      203.53     25.06 o 
  25   1   9        4.29       19.02     11.92 o 
  27   1   9        0.77        8.27     16.84 o 
 -36   2   9       10.66       11.89     11.03 o 
 -34   2   9        8.50       17.07      9.39 o 
 -32   2   9       12.69        3.37      8.21 o 
 -30   2   9        0.00        1.15      7.01 o 
 -28   2   9       17.88       18.55      7.77 o 
 -26   2   9       41.86       54.61     10.51 o 
 -24   2   9      675.59      627.05     21.51 o 
 -22   2   9      115.12      143.28      9.73 o 
 -20   2   9      699.21      619.01     16.54 o 
 -18   2   9      120.42      116.95      7.99 o 
 -16   2   9       58.87       58.50      5.75 o 
 -14   2   9       43.98       36.53      4.82 o 
 -12   2   9     1106.35      987.38     18.37 o 
 -10   2   9       60.31       40.33      4.59 o 
  -8   2   9      333.54      301.32      8.82 o 
  -6   2   9       53.22       61.42      5.76 o 
  -4   2   9      207.27      211.25      7.23 o 
  -2   2   9      337.19      355.06     10.37 o 
   0   2   9     2150.29     2133.59     30.46 o 
   2   2   9     1014.63      995.44     21.65 o 
   4   2   9      262.23      257.06      9.34 o 
   6   2   9       11.49        9.35      3.66 o 
   8   2   9       33.08       36.06      5.01 o 
  10   2   9      411.82      443.55     15.25 o 
  12   2   9       47.07       50.75      7.95 o 
  14   2   9       37.37       29.88      6.88 o 
  16   2   9       11.04        2.11      5.89 o 
  18   2   9        1.45       13.48      6.58 o 
  20   2   9        5.45        2.61      8.57 o 
  22   2   9       93.77      110.78     16.63 o 
  24   2   9        1.60        2.28      9.45 o 
  26   2   9       50.71       38.85     12.48 o 
 -35   3   9       95.56      141.80     16.75 o 
 -33   3   9       45.45       39.91     10.92 o 
 -31   3   9        0.01        0.81      7.89 o 
 -29   3   9        1.30        4.09      7.66 o 
 -27   3   9       46.64       50.20     11.80 o 
 -25   3   9       11.84        9.36      7.06 o 
 -23   3   9      165.23      147.08     19.66 o 
 -21   3   9      211.06      207.34     14.65 o 
 -19   3   9      872.02      805.00     19.04 o 
 -17   3   9      303.06      337.09     14.59 o 
 -15   3   9     2041.97     2012.91     31.57 o 
 -13   3   9     1264.63     1135.18     22.40 o 
 -11   3   9      863.88      865.44     20.59 o 
  -9   3   9      692.72      761.64     16.77 o 
  -7   3   9       17.27       23.31      3.05 o 
  -5   3   9       80.20       77.41      5.63 o 
  -3   3   9        4.64        5.58      4.14 o 
  -1   3   9     1072.16     1043.71     22.86 o 
   1   3   9       31.68       25.47      5.38 o 
   3   3   9       16.99       29.92      6.24 o 
   5   3   9     3365.65     3101.78     45.23 o 
   7   3   9      665.72      664.19     19.19 o 
   9   3   9      148.83      152.49     11.83 o 
  11   3   9     1812.15     1737.26     50.32 o 
  13   3   9       58.58       68.26      9.14 o 
  15   3   9       35.56       42.15      7.96 o 
  17   3   9        8.73       10.76      6.90 o 
  19   3   9        0.06        5.65      7.02 o 
  21   3   9        1.38       11.91      9.32 o 
  23   3   9        7.91        9.96     10.40 o 
  25   3   9        2.95       -4.91      9.96 o 
 -34   4   9       11.48        6.68     10.28 o 
 -32   4   9       33.26       13.41     10.07 o 
 -30   4   9       20.48       25.15     10.03 o 
 -28   4   9       13.11       23.92      9.04 o 
 -26   4   9       24.50       28.94      8.92 o 
 -24   4   9        4.57        3.04      6.67 o 
 -22   4   9       14.05       21.28      7.96 o 
 -20   4   9        2.03       -1.73      8.19 o 
 -18   4   9      455.46      379.97     19.03 o 
 -16   4   9      263.33      229.05     11.49 o 
 -14   4   9      559.74      582.72     25.41 o 
 -12   4   9       35.07       39.95      6.26 o 
 -10   4   9       48.52       51.52      8.31 o 
  -8   4   9      896.47      953.98     26.07 o 
  -6   4   9        8.60       12.48      6.42 o 
  -4   4   9        3.56       -3.59      3.78 o 
  -2   4   9      438.44      405.66     23.90 o 
   0   4   9       63.01       58.73      7.80 o 
   2   4   9        1.01       -2.29      5.01 o 
   4   4   9      353.08      314.01     29.28 o 
   6   4   9      141.90      137.69     14.98 o 
   8   4   9      271.27      293.85     15.23 o 
  10   4   9       44.56       25.29      7.43 o 
  12   4   9        3.70        1.47      6.22 o 
  14   4   9      133.80      134.59     13.33 o 
  16   4   9       30.31       26.42      9.98 o 
  18   4   9        0.38       11.84      8.10 o 
  20   4   9       22.70       22.25      9.00 o 
  22   4   9        0.07       -7.71      8.39 o 
 -31   5   9        9.78        7.97      9.77 o 
 -29   5   9       56.51       65.59     14.99 o 
 -27   5   9      145.41      199.18     37.34 o 
 -25   5   9       73.29       95.40     13.65 o 
 -23   5   9       34.24       56.60     11.12 o 
 -21   5   9       16.75       17.75      8.16 o 
 -19   5   9        0.06       -6.52      6.52 o 
 -17   5   9       57.97       58.67     11.84 o 
 -15   5   9       16.73       14.35      8.30 o 
 -13   5   9       16.26       -1.25     11.18 o 
 -11   5   9       59.89       55.11      9.36 o 
  -9   5   9        7.36       -6.01      6.01 o 
  -7   5   9        1.42       -1.92      8.05 o 
  -5   5   9     1352.86     1224.56     32.96 o 
  -3   5   9       29.32       14.64      8.04 o 
  -1   5   9      521.76      467.61     58.08 o 
   1   5   9       61.26       58.68      8.97 o 
   3   5   9       19.83       20.91      7.37 o 
   5   5   9      135.13      140.94     13.18 o 
   7   5   9       46.94       36.84      9.44 o 
   9   5   9        5.89        1.65      8.06 o 
  11   5   9        8.94        2.98      9.45 o 
  13   5   9        7.50        6.43      7.43 o 
  15   5   9        8.75       10.69      9.20 o 
  17   5   9      138.10      176.32     19.39 o 
  19   5   9       25.14       39.54     10.70 o 
  21   5   9       64.79       72.36     12.79 o 
 -28   6   9        2.87       26.40     16.28 o 
 -26   6   9        0.33        6.85      9.54 o 
 -24   6   9        0.30        0.52     11.21 o 
 -22   6   9        0.47        4.88      9.54 o 
 -20   6   9       42.50       25.28     11.65 o 
 -18   6   9      198.99      175.14     20.92 o 
 -16   6   9        0.70       -1.63      8.60 o 
 -14   6   9       12.86       -1.49      8.42 o 
 -12   6   9       39.90       27.82      8.68 o 
 -10   6   9       14.33       12.44      7.63 o 
  -8   6   9        1.00       -7.13      7.13 o 
  -6   6   9        2.07       -2.61      8.17 o 
  -4   6   9        2.23       -1.80      7.32 o 
  -2   6   9       16.52       19.30      8.68 o 
   0   6   9        3.44       -1.12      8.35 o 
   2   6   9       21.87       25.05     11.60 o 
   4   6   9      172.08      184.78     21.33 o 
   6   6   9       21.93       33.63     18.13 o 
   8   6   9       42.04       49.45     13.06 o 
  10   6   9        3.32       -8.18      8.18 o 
  12   6   9        4.93        5.97      8.61 o 
  14   6   9        0.31       -5.73      7.80 o 
  16   6   9        0.09        3.32      8.89 o 
 -23   7   9        2.69       15.90     18.68 o 
 -21   7   9       48.63       47.86     14.80 o 
 -19   7   9       10.00       15.07     21.16 o 
 -17   7   9       82.31       73.25     26.90 o 
 -15   7   9        2.74       -1.57     10.57 o 
 -13   7   9        5.26       17.07     11.84 o 
 -11   7   9        6.69       31.79     12.42 o 
  -9   7   9       13.46        7.06      8.48 o 
  -7   7   9        7.08        7.64      9.04 o 
  -5   7   9       41.55       47.05     11.34 o 
  -3   7   9        6.72       -8.77      8.77 o 
  -1   7   9        2.31       -0.64      8.93 o 
   1   7   9       40.38       47.61     15.19 o 
   3   7   9       31.81       35.38     14.23 o 
   5   7   9       86.90      131.53     21.43 o 
   7   7   9       13.67       38.38     19.79 o 
   9   7   9        1.34        5.92     12.46 o 
  11   7   9       14.81        4.38     12.55 o 
  13   7   9        1.78       13.07     19.13 o 
 -16   8   9        1.73       -9.69     10.68 o 
 -14   8   9        1.95       11.48     13.23 o 
 -12   8   9        3.12       -7.96     11.81 o 
 -10   8   9        0.04      -11.49     11.49 o 
  -8   8   9       17.96       11.40     13.64 o 
  -6   8   9        4.38        7.74     13.69 o 
  -4   8   9       57.42       39.49     12.85 o 
  -2   8   9      103.09       87.05     23.10 o 
   0   8   9        0.21        4.72     10.60 o 
   2   8   9        0.55       17.27     13.73 o 
   4   8   9        5.44      -10.15     12.46 o 
 -38   0  10        6.38       44.83     23.76 o 
 -36   0  10        1.88       11.75     18.15 o 
 -34   0  10       46.25       50.66     19.57 o 
 -32   0  10       58.56      129.37     26.18 o 
 -30   0  10        3.68       -3.52     10.12 o 
 -28   0  10      120.37      112.72     21.60 o 
 -26   0  10       47.77       84.11     18.46 o 
 -24   0  10        3.21       -3.28     12.70 o 
 -22   0  10      426.02      348.85     16.52 o 
 -20   0  10       63.53       56.26     10.94 o 
 -18   0  10      136.04      112.39     14.24 o 
 -16   0  10      153.94      202.50     10.15 o 
 -14   0  10       31.01       33.65      5.20 o 
 -12   0  10      253.34      237.65      9.83 o 
 -10   0  10     3600.96     3660.54     50.32 o 
  -8   0  10        1.27       -2.69      2.69 o 
  -6   0  10      452.24      462.88     12.85 o 
  -4   0  10     1767.11     1643.28     39.38 o 
  -2   0  10       44.43       52.07      5.68 o 
   0   0  10     1052.65     1005.39     25.79 o 
   2   0  10       81.33       82.81      8.76 o 
   4   0  10        0.48        4.73      6.79 o 
   6   0  10       54.28       56.22      6.66 o 
   8   0  10        2.48        1.89      4.12 o 
  10   0  10       56.91       51.13      7.38 o 
  12   0  10      516.66      594.18     25.49 o 
  14   0  10      106.10       75.41     12.99 o 
  16   0  10        9.59       -0.23      8.00 o 
  18   0  10       27.48       12.50     11.71 o 
  20   0  10       31.15       13.04     14.20 o 
  22   0  10       15.89        8.75     14.42 o 
  24   0  10        1.94       -8.99     13.08 o 
 -37   1  10        0.10      -12.31     13.66 o 
 -35   1  10        4.27      -14.04     14.04 o 
 -33   1  10      327.47      432.61     40.31 o 
 -31   1  10       11.11       16.00     10.51 o 
 -29   1  10      289.74      274.03     31.15 o 
 -27   1  10      388.05      340.94     17.51 o 
 -25   1  10       78.34       80.61      9.67 o 
 -23   1  10      461.15      342.76     15.83 o 
 -21   1  10       51.04       45.40      6.15 o 
 -19   1  10       89.81       97.67      7.44 o 
 -17   1  10      146.46      125.09      6.16 o 
 -15   1  10       99.81      117.00      5.77 o 
 -13   1  10       72.41       84.42      4.85 o 
 -11   1  10     2999.22     3289.37     32.84 o 
  -9   1  10     1418.03     1430.47     17.93 o 
  -7   1  10     4734.08     4838.61     44.39 o 
  -5   1  10       37.66       30.08      3.22 o 
  -3   1  10     6368.81     6430.62     56.46 o 
  -1   1  10     2456.89     2541.13     29.20 o 
   1   1  10     1070.09     1133.87     17.03 o 
   3   1  10      201.60      200.94      8.88 o 
   5   1  10       60.78       53.87      5.24 o 
   7   1  10        2.91        4.23      2.98 o 
   9   1  10        0.14       -1.26      3.10 o 
  11   1  10      193.66      190.61      9.24 o 
  13   1  10      413.92      423.59     15.87 o 
  15   1  10      146.20      146.49     11.14 o 
  17   1  10      132.49      148.29     15.01 o 
  19   1  10      173.36      185.03     29.23 o 
  21   1  10        1.63       -6.12      8.22 o 
  23   1  10      120.29      130.31     46.39 o 
  25   1  10        3.32        6.67     11.30 o 
 -36   2  10        2.43       25.01     15.08 o 
 -34   2  10        9.85        2.34      8.96 o 
 -32   2  10        0.87       -9.11      9.11 o 
 -30   2  10       30.60       33.96      8.92 o 
 -28   2  10        1.70       -4.87      7.40 o 
 -26   2  10       14.52        9.96      7.29 o 
 -24   2  10      115.15      152.45     12.94 o 
 -22   2  10       57.64       47.10      6.85 o 
 -20   2  10     1064.24     1065.74     27.80 o 
 -18   2  10        4.95       -3.69      3.69 o 
 -16   2  10       69.95       58.00      6.17 o 
 -14   2  10      200.60      179.97      8.78 o 
 -12   2  10      198.89      200.00      8.78 o 
 -10   2  10      193.24      206.62      8.42 o 
  -8   2  10      712.19      824.12     15.15 o 
  -6   2  10      275.79      267.90      6.88 o 
  -4   2  10      287.54      335.21      7.12 o 
  -2   2  10        0.13       -3.00      3.00 o 
   0   2  10      332.12      377.65     11.63 o 
   2   2  10     1584.96     1593.56     26.17 o 
   4   2  10       11.98       12.12      4.26 o 
   6   2  10        5.45        5.53      5.81 o 
   8   2  10       60.31       63.04      6.37 o 
  10   2  10      224.92      222.27     12.56 o 
  12   2  10       35.36       42.51      7.19 o 
  14   2  10       12.92       21.45      6.55 o 
  16   2  10        0.24       -2.57      5.97 o 
  18   2  10       15.88       13.67      7.45 o 
  20   2  10       13.72       11.42     10.54 o 
  22   2  10       39.54       44.96     15.63 o 
  24   2  10       39.85       51.27     12.12 o 
 -35   3  10       61.98       61.19     13.03 o 
 -33   3  10       55.11       81.66     13.28 o 
 -31   3  10       37.29       38.84     10.49 o 
 -29   3  10        0.17       -7.10      7.10 o 
 -27   3  10       46.53       35.05      8.85 o 
 -25   3  10      185.05      193.11     15.29 o 
 -23   3  10      171.22      148.94     12.99 o 
 -21   3  10      247.73      250.94     24.95 o 
 -19   3  10      292.54      296.80     17.21 o 
 -17   3  10     7010.99     6731.31     78.06 o 
 -15   3  10     3243.91     3149.51     45.14 o 
 -13   3  10      712.30      665.95     16.60 o 
 -11   3  10     1384.67     1342.11     24.04 o 
  -9   3  10     1380.53     1297.18     41.80 o 
  -7   3  10        8.95        6.68      4.88 o 
  -5   3  10       61.09       66.35      6.28 o 
  -3   3  10      130.03      126.92      8.47 o 
  -1   3  10      340.67      381.99     13.97 o 
   1   3  10       27.73       30.99      5.96 o 
   3   3  10     1013.34      949.49     31.53 o 
   5   3  10     3589.13     3465.92     56.36 o 
   7   3  10     4846.51     4694.04     85.86 o 
   9   3  10       75.27       80.19      9.76 o 
  11   3  10      797.46      762.32     22.15 o 
  13   3  10      117.87      117.60     16.27 o 
  15   3  10       43.66       44.16      9.53 o 
  17   3  10        0.28        2.76      7.08 o 
  19   3  10        0.03       -3.50      6.84 o 
  21   3  10        6.05        4.29     12.98 o 
  23   3  10        6.98        8.05     11.13 o 
 -34   4  10        0.12       -1.33      9.63 o 
 -32   4  10        4.54        5.49      9.62 o 
 -30   4  10       16.32       26.49      9.71 o 
 -28   4  10        1.21       -6.65      7.37 o 
 -26   4  10      176.86      197.67     16.79 o 
 -24   4  10       30.33       29.12     11.95 o 
 -22   4  10        0.22        3.52      6.55 o 
 -20   4  10        1.00        7.58      6.72 o 
 -18   4  10       88.31       68.60      7.81 o 
 -16   4  10       36.13       51.55      7.03 o 
 -14   4  10      417.71      392.22     14.29 o 
 -12   4  10       22.69       17.73      6.17 o 
 -10   4  10      183.21      204.89     16.34 o 
  -8   4  10      246.29      229.39     14.80 o 
  -6   4  10       70.32       40.99      8.18 o 
  -4   4  10      286.94      268.55     16.38 o 
  -2   4  10        1.44        4.36      4.77 o 
   0   4  10        0.50       -4.56      4.56 o 
   2   4  10        3.33       -4.57      5.39 o 
   4   4  10       89.09       59.01      9.17 o 
   6   4  10       40.85       30.65      9.03 o 
   8   4  10      355.80      338.42     16.38 o 
  10   4  10        1.16        1.58      6.10 o 
  12   4  10       79.48      103.85     11.34 o 
  14   4  10        5.97        7.80      7.47 o 
  16   4  10      127.73      162.72     18.41 o 
  18   4  10        9.39        8.21      8.38 o 
  20   4  10        0.12        4.84      8.20 o 
  22   4  10        0.66        7.24     11.32 o 
 -31   5  10        3.12       -2.87      8.55 o 
 -29   5  10        2.46        5.41     12.41 o 
 -27   5  10       55.88       63.17     12.32 o 
 -25   5  10       22.35       12.52     13.48 o 
 -23   5  10        0.02        0.87      7.66 o 
 -21   5  10       15.10       16.63      8.25 o 
 -19   5  10        0.28        8.93     10.61 o 
 -17   5  10        2.93        5.89      8.52 o 
 -15   5  10       10.72        3.47      6.03 o 
 -13   5  10        0.22       -3.15      5.69 o 
 -11   5  10      130.48      150.58     13.36 o 
  -9   5  10        6.30        2.84      6.62 o 
  -7   5  10        3.73        5.58      7.03 o 
  -5   5  10       40.99       12.61      7.67 o 
  -3   5  10        0.06        0.49      6.74 o 
  -1   5  10        4.22       -2.80     10.88 o 
   1   5  10       39.29       30.34     11.17 o 
   3   5  10        0.98       -7.87      7.87 o 
   5   5  10        0.00       -4.76      5.79 o 
   7   5  10       12.49       21.04      8.42 o 
   9   5  10        0.48       -1.11      7.64 o 
  11   5  10        3.39       -6.22     13.23 o 
  13   5  10       12.59        4.56      8.13 o 
  15   5  10        0.29       -6.92      6.92 o 
  17   5  10        0.27        0.77      8.79 o 
  19   5  10        0.44        0.70     12.75 o 
 -28   6  10        0.89       -4.09     10.51 o 
 -26   6  10        0.52        2.05     10.80 o 
 -24   6  10        0.19        2.37     10.23 o 
 -22   6  10        3.06       -4.06     11.75 o 
 -20   6  10       19.76       32.46     22.12 o 
 -18   6  10        3.97        9.61     14.50 o 
 -16   6  10       15.41       13.82     11.08 o 
 -14   6  10        0.72        1.33     10.00 o 
 -12   6  10       12.34       21.87      7.90 o 
 -10   6  10        0.19       -3.66      7.09 o 
  -8   6  10       60.72       41.84      9.80 o 
  -6   6  10        1.05       -4.07      7.20 o 
  -4   6  10        0.78       13.82      7.95 o 
  -2   6  10        1.93       11.37      9.76 o 
   0   6  10       13.89       31.10     11.80 o 
   2   6  10        1.84        4.84     10.04 o 
   4   6  10       11.55       12.03     10.94 o 
   6   6  10        2.70       13.89     12.29 o 
   8   6  10        2.02        4.43     11.23 o 
  10   6  10       10.97       -0.92      8.75 o 
  12   6  10       10.76       -1.59     10.98 o 
  14   6  10        3.04       -6.12      9.07 o 
  16   6  10        0.05       -0.72      9.52 o 
 -23   7  10        0.18        0.99     10.62 o 
 -21   7  10       52.92       73.50     21.78 o 
 -19   7  10       48.46       95.51     21.54 o 
 -17   7  10       38.25       51.94     14.71 o 
 -15   7  10       11.45       -0.34     10.72 o 
 -13   7  10       17.69       25.63     16.38 o 
 -11   7  10       29.19       21.88     15.55 o 
  -9   7  10       24.52       35.43     10.81 o 
  -7   7  10        3.49       -2.68      8.71 o 
  -5   7  10       83.22       95.97     28.06 o 
  -3   7  10       20.44       24.63     10.78 o 
  -1   7  10       13.39        4.74      9.72 o 
   1   7  10       24.24       27.87     14.93 o 
   3   7  10      106.22      123.86     20.55 o 
   5   7  10       29.99       18.08     13.46 o 
   7   7  10       16.54       14.91     12.70 o 
   9   7  10       22.10        9.40     13.40 o 
  11   7  10       28.74       53.04     25.85 o 
 -14   8  10       18.48       20.64     14.50 o 
 -12   8  10       15.05        9.60     13.30 o 
 -10   8  10       68.51       70.87     18.13 o 
  -8   8  10        0.00      -12.35     12.35 o 
  -6   8  10       19.04       18.17     11.27 o 
  -4   8  10        0.62       -3.45     10.10 o 
  -2   8  10       37.33       43.52     13.76 o 
   0   8  10        1.15        1.52     10.56 o 
   2   8  10       41.77       29.85     13.06 o 
 -37   1  11        1.92      -10.95     10.95 o 
 -35   1  11        6.59       14.02     12.64 o 
 -33   1  11      134.87      161.77     20.44 o 
 -31   1  11       10.18       15.80     13.75 o 
 -29   1  11        0.16        2.35      6.26 o 
 -27   1  11       34.33       15.67      7.64 o 
 -25   1  11      228.68      197.11     13.58 o 
 -23   1  11      270.89      213.41     13.22 o 
 -21   1  11        4.14        8.35      4.47 o 
 -19   1  11       24.37       16.48      4.52 o 
 -17   1  11        0.34        0.77      3.46 o 
 -15   1  11        3.93       -0.33      3.15 o 
 -13   1  11        5.63        4.84      2.59 o 
 -11   1  11     1544.03     1580.91     19.81 o 
  -9   1  11     1115.53     1192.14     22.35 o 
  -7   1  11       57.47       60.16      5.55 o 
  -5   1  11       97.99       88.38      5.34 o 
  -3   1  11     1761.56     1837.83     21.78 o 
  -1   1  11      261.65      253.32      8.15 o 
   1   1  11      430.19      444.40     10.50 o 
   3   1  11      246.70      225.04      9.71 o 
   5   1  11        0.03       -3.15      3.15 o 
   7   1  11        2.95        4.87      5.03 o 
   9   1  11       14.14        8.77      4.19 o 
  11   1  11      106.93      100.80      9.47 o 
  13   1  11      414.02      379.77     20.11 o 
  15   1  11        8.82       14.16      6.60 o 
  17   1  11        1.19       14.89     12.97 o 
  19   1  11       18.39       35.50     12.32 o 
  21   1  11        5.13        0.19     11.44 o 
  23   1  11       34.93       32.63     13.63 o 
 -36   2  11       67.34       81.65     19.72 o 
 -34   2  11        3.11        3.32     11.82 o 
 -32   2  11        2.95       -4.62      7.64 o 
 -30   2  11       58.70       53.72     15.15 o 
 -28   2  11       14.71       -2.16      7.38 o 
 -26   2  11      266.61      241.06     15.91 o 
 -24   2  11      105.66       82.99     13.82 o 
 -22   2  11        3.69       -3.48      4.68 o 
 -20   2  11      702.64      713.43     18.08 o 
 -18   2  11       36.37       18.10      5.39 o 
 -16   2  11       34.46       27.37      5.14 o 
 -14   2  11       48.99       41.63      5.39 o 
 -12   2  11      155.38      156.59      8.24 o 
 -10   2  11      366.72      374.23     10.30 o 
  -8   2  11       13.70       16.49      3.45 o 
  -6   2  11        9.91       15.93      2.77 o 
  -4   2  11      221.00      222.56      8.57 o 
  -2   2  11      621.94      686.52     15.83 o 
   0   2  11      104.63       91.58      7.26 o 
   2   2  11     1226.83     1154.80     22.16 o 
   4   2  11      486.93      447.55     18.79 o 
   6   2  11       81.79      103.13      8.15 o 
   8   2  11       93.56      106.48      8.56 o 
  10   2  11       42.24       64.56     16.79 o 
  12   2  11        0.02        3.65      5.82 o 
  14   2  11      156.21      164.06     19.77 o 
  16   2  11       10.09        5.71      6.76 o 
  18   2  11        0.30        1.52     11.93 o 
  20   2  11        1.03        2.54      9.48 o 
  22   2  11       24.83       24.96     11.19 o 
 -35   3  11       14.96        4.31      9.47 o 
 -33   3  11       21.77       18.61     12.20 o 
 -31   3  11        3.48        2.21      8.19 o 
 -29   3  11        0.88       -2.17      7.24 o 
 -27   3  11       16.40       15.70      7.89 o 
 -25   3  11       21.71       14.18      7.00 o 
 -23   3  11        4.96        6.83      6.85 o 
 -21   3  11     2336.79     2256.05     36.85 o 
 -19   3  11      172.04      143.48     12.61 o 
 -17   3  11      392.84      466.73     15.77 o 
 -15   3  11     5774.82     5922.20     80.66 o 
 -13   3  11       25.17       22.94      6.49 o 
 -11   3  11       66.78       68.71      6.53 o 
  -9   3  11      536.06      580.09     19.08 o 
  -7   3  11        2.84        9.56      5.36 o 
  -5   3  11        0.35       -1.48      3.50 o 
  -3   3  11        4.34       11.39      4.58 o 
  -1   3  11       61.93       51.22      7.05 o 
   1   3  11     1595.65     1566.01     57.62 o 
   3   3  11      534.68      529.80     26.93 o 
   5   3  11     1429.44     1365.93     32.08 o 
   7   3  11     1099.26     1068.03     25.83 o 
   9   3  11      603.36      567.64     20.26 o 
  11   3  11       76.45       79.50     14.01 o 
  13   3  11       61.13       49.18      8.58 o 
  15   3  11       19.95       16.15      7.55 o 
  17   3  11        5.02        5.06      7.18 o 
  19   3  11        0.74       -6.87      6.87 o 
  21   3  11        0.83       -9.04      9.09 o 
 -34   4  11        0.01       10.08     10.06 o 
 -32   4  11        2.70       -2.87      8.97 o 
 -30   4  11       37.10       16.78      9.52 o 
 -28   4  11        0.69        5.67      7.66 o 
 -26   4  11        0.65       17.66      8.25 o 
 -24   4  11       19.83       13.13      7.87 o 
 -22   4  11        6.80       12.07      9.03 o 
 -20   4  11      132.60      139.93     13.69 o 
 -18   4  11       97.90      104.14      9.21 o 
 -16   4  11        9.49       -0.27      4.91 o 
 -14   4  11      152.40      148.56     12.14 o 
 -12   4  11        5.89       16.70      9.26 o 
 -10   4  11        0.66       -2.20      5.23 o 
  -8   4  11      262.41      271.99     17.38 o 
  -6   4  11      132.83      131.98     12.66 o 
  -4   4  11      199.95      237.44     17.40 o 
  -2   4  11      244.42      260.08     20.50 o 
   0   4  11       10.30       17.63      6.37 o 
   2   4  11        0.66       -5.74      5.74 o 
   4   4  11       16.46       11.59      6.75 o 
   6   4  11        2.14        5.21      6.67 o 
   8   4  11       72.44       62.63     10.02 o 
  10   4  11       11.61        5.98      7.04 o 
  12   4  11       10.73       -3.21      6.48 o 
  14   4  11        7.06        9.66      7.25 o 
  16   4  11       45.83       58.04     10.52 o 
  18   4  11       19.20       17.42      9.26 o 
  20   4  11        3.66       13.52      9.05 o 
 -31   5  11       83.80      118.67     22.07 o 
 -29   5  11       25.23       31.79     11.37 o 
 -27   5  11      157.08      209.96     25.14 o 
 -25   5  11        0.19       -5.23      7.83 o 
 -23   5  11       12.10        7.54     10.16 o 
 -21   5  11        9.92       28.19     11.99 o 
 -19   5  11       27.21       29.58     11.47 o 
 -17   5  11       78.25      101.13     16.29 o 
 -15   5  11        1.18       11.23      7.17 o 
 -13   5  11       88.37       75.64     10.38 o 
 -11   5  11       18.66       11.18     12.04 o 
  -9   5  11      541.14      429.03     20.60 o 
  -7   5  11        0.36        5.01      7.14 o 
  -5   5  11      879.59      811.96     35.66 o 
  -3   5  11       60.74       82.00     11.75 o 
  -1   5  11       57.31       38.87     20.51 o 
   1   5  11       18.09       25.50     14.61 o 
   3   5  11       13.28        5.12      9.37 o 
   5   5  11       91.55      104.01     14.49 o 
   7   5  11        1.51        2.48      7.28 o 
   9   5  11       37.61       36.37     11.18 o 
  11   5  11       17.38       10.72      8.18 o 
  13   5  11       68.52       71.76     11.84 o 
  15   5  11       19.75        4.19      8.72 o 
  17   5  11       82.63       59.50     11.75 o 
 -28   6  11        2.78        1.64     11.61 o 
 -26   6  11        0.24        4.99     11.33 o 
 -24   6  11        4.29        2.89     10.36 o 
 -22   6  11        0.74       -9.13      9.15 o 
 -20   6  11        3.89       -0.88     11.09 o 
 -18   6  11        0.83       -9.46      9.46 o 
 -16   6  11       84.91       87.23     16.45 o 
 -14   6  11       46.61       50.93     13.82 o 
 -12   6  11        9.04       -2.13      6.70 o 
 -10   6  11        1.35       -7.11      7.88 o 
  -8   6  11       15.74       15.67      8.97 o 
  -6   6  11       21.11        1.61      7.62 o 
  -4   6  11        0.36       -1.60      7.64 o 
  -2   6  11        5.79       21.89     11.54 o 
   0   6  11        4.58        0.49     10.09 o 
   2   6  11        0.02        4.69     10.93 o 
   4   6  11        0.71       -5.19     11.52 o 
   6   6  11       24.51       17.93     15.18 o 
   8   6  11       73.58       66.07     16.24 o 
  10   6  11       15.96       12.23     15.15 o 
  12   6  11        0.05        0.60     11.12 o 
  14   6  11        0.85       -8.97      8.97 o 
 -23   7  11        9.48       46.37     19.29 o 
 -21   7  11       37.75       28.79     14.02 o 
 -19   7  11        1.32        0.39     12.14 o 
 -17   7  11        0.00       -4.33     10.75 o 
 -15   7  11       92.63      107.08     21.64 o 
 -13   7  11       29.69       32.07     14.13 o 
 -11   7  11       35.40       13.99     13.22 o 
  -9   7  11        2.98       -7.86      7.86 o 
  -7   7  11        6.07       16.15     10.13 o 
  -5   7  11       10.79       20.27     10.72 o 
  -3   7  11       24.62       28.17     11.40 o 
  -1   7  11       41.43       43.33     12.83 o 
   1   7  11       19.62       11.13     10.57 o 
   3   7  11       25.45       48.25     16.07 o 
   5   7  11        7.33       -1.22     12.49 o 
   7   7  11       58.89       73.61     27.19 o 
   9   7  11        1.86       -2.40     18.23 o 
 -14   8  11        0.54      -14.27     14.27 o 
 -12   8  11        5.44       -9.11     17.15 o 
 -10   8  11        3.10      -10.97     12.45 o 
  -8   8  11       78.38      131.97     41.93 o 
  -6   8  11       60.46       83.26     15.51 o 
  -4   8  11        0.24        2.77     10.82 o 
  -2   8  11        2.61       14.45     12.09 o 
 -38   0  12        2.03       13.41     19.33 o 
 -36   0  12        1.11       -5.01     17.51 o 
 -34   0  12       88.46      150.50     28.46 o 
 -32   0  12        9.21       21.25     16.18 o 
 -30   0  12       51.13       72.95     18.91 o 
 -28   0  12        8.67       -8.85      8.85 o 
 -26   0  12        2.26       -1.38      9.51 o 
 -24   0  12      223.19      223.80     24.23 o 
 -22   0  12      128.95      130.80     18.30 o 
 -20   0  12      371.91      317.68     13.55 o 
 -18   0  12      147.19      137.14      9.63 o 
 -16   0  12      214.81      201.23     10.72 o 
 -14   0  12       84.18       54.10      6.54 o 
 -12   0  12     1927.27     1998.37     34.06 o 
 -10   0  12      183.85      217.91     10.37 o 
  -8   0  12       85.82       75.69      8.95 o 
  -6   0  12        0.04       -2.81      3.32 o 
  -4   0  12      227.51      231.65     10.79 o 
  -2   0  12        1.01       -3.58      3.58 o 
   0   0  12      190.54      192.42     10.37 o 
   2   0  12     1248.02     1276.14     67.85 o 
   4   0  12      565.71      639.93     57.15 o 
   6   0  12       28.93       26.44      7.89 o 
   8   0  12        4.38        4.55      5.45 o 
  10   0  12      155.02      152.06     13.99 o 
  12   0  12       77.41       60.82     10.37 o 
  14   0  12        9.19        4.68     13.53 o 
  16   0  12        4.00        5.33     13.70 o 
  18   0  12        2.13       -6.34     14.20 o 
  20   0  12        5.32      -12.85     12.85 o 
  22   0  12       15.03       -6.54     14.46 o 
 -37   1  12        5.52      -10.15     11.92 o 
 -35   1  12        0.01        2.48     11.80 o 
 -33   1  12       49.01       27.21     13.31 o 
 -31   1  12       53.78      133.15     17.62 o 
 -29   1  12      167.20      133.62     16.31 o 
 -27   1  12      196.76      136.26     12.49 o 
 -25   1  12      351.65      337.05     16.74 o 
 -23   1  12       10.47        3.26      4.41 o 
 -21   1  12        0.19        2.37      4.13 o 
 -19   1  12        1.42       -3.45      3.45 o 
 -17   1  12      207.23      230.10     10.28 o 
 -15   1  12      525.02      497.87     10.73 o 
 -13   1  12        0.70        3.10      2.53 o 
 -11   1  12        0.03        2.87      2.75 o 
  -9   1  12     1000.25     1001.28     15.23 o 
  -7   1  12      120.91      134.95      6.03 o 
  -5   1  12        4.22        9.08      3.01 o 
  -3   1  12     1531.73     1566.68     24.59 o 
  -1   1  12      139.22      164.21      8.87 o 
   1   1  12       28.74       34.86      5.30 o 
   3   1  12       66.37       71.21      9.72 o 
   5   1  12      125.86      145.85     10.43 o 
   7   1  12       89.70       76.67      6.88 o 
   9   1  12        6.14        7.12      4.56 o 
  11   1  12        2.94        3.20      5.40 o 
  13   1  12       37.07       36.70      7.77 o 
  15   1  12       20.64       15.68      8.96 o 
  17   1  12        6.69       26.07     11.65 o 
  19   1  12       36.05       29.20     28.04 o 
  21   1  12       21.41       40.12     13.49 o 
 -36   2  12       91.04      175.30     23.81 o 
 -34   2  12        5.31       16.44     12.21 o 
 -32   2  12        9.59        9.17      8.52 o 
 -30   2  12       95.84       95.27     12.50 o 
 -28   2  12        1.31       -6.37      6.37 o 
 -26   2  12        0.05        4.07      6.33 o 
 -24   2  12      113.11      108.79     11.36 o 
 -22   2  12        0.81       -6.60      6.60 o 
 -20   2  12      472.69      422.52     14.43 o 
 -18   2  12      922.11      896.91     20.02 o 
 -16   2  12      169.69      150.02      9.30 o 
 -14   2  12     1427.92     1353.15     24.25 o 
 -12   2  12      633.35      601.43     25.01 o 
 -10   2  12        0.01        1.83      3.11 o 
  -8   2  12     1577.80     1634.29     22.47 o 
  -6   2  12       22.56       23.55      4.68 o 
  -4   2  12      184.49      185.20      8.56 o 
  -2   2  12      200.64      189.97      9.67 o 
   0   2  12       23.65       22.91      5.02 o 
   2   2  12       10.82        5.93      4.68 o 
   4   2  12     1176.82     1179.17     23.80 o 
   6   2  12       10.29        5.19      6.47 o 
   8   2  12       63.48       67.60      9.00 o 
  10   2  12      552.50      577.69     19.71 o 
  12   2  12       14.77       21.20      7.75 o 
  14   2  12      329.54      338.22     17.34 o 
  16   2  12        4.88        0.34      6.76 o 
  18   2  12       48.43       49.16     15.52 o 
  20   2  12       28.77       32.81     17.75 o 
  22   2  12        0.01       -1.44     10.81 o 
 -35   3  12        0.09       -0.78      9.83 o 
 -33   3  12        0.08       -3.01      9.72 o 
 -31   3  12        4.14        1.91      8.50 o 
 -29   3  12       11.56       15.79      8.69 o 
 -27   3  12        0.28        5.02     10.72 o 
 -25   3  12       28.02       28.29     10.87 o 
 -23   3  12       78.88       58.91      9.59 o 
 -21   3  12     1992.14     2025.23     34.66 o 
 -19   3  12      549.75      504.63     16.06 o 
 -17   3  12       32.86       37.60      6.49 o 
 -15   3  12      450.35      415.40     14.42 o 
 -13   3  12        2.62       -0.26      5.91 o 
 -11   3  12       75.32       47.31      8.00 o 
  -9   3  12       23.97       36.92     13.77 o 
  -7   3  12      220.42      204.65     13.75 o 
  -5   3  12       20.09        9.37      6.79 o 
  -3   3  12        4.42       -2.27      6.64 o 
  -1   3  12      583.77      596.81     35.48 o 
   1   3  12     1525.35     1428.17     31.28 o 
   3   3  12     1616.36     1450.61     76.42 o 
   5   3  12        1.36       11.08      8.14 o 
   7   3  12      465.14      471.24     30.90 o 
   9   3  12       14.43        8.14      6.89 o 
  11   3  12       15.86       22.93      7.66 o 
  13   3  12        3.22       -4.44      6.80 o 
  15   3  12       20.64       24.67      8.36 o 
  17   3  12        0.02       -7.05      7.05 o 
  19   3  12       14.66        7.18     10.27 o 
  21   3  12       22.47       26.91     18.39 o 
 -34   4  12        0.03       -9.64      9.64 o 
 -32   4  12        0.45       -8.31      8.31 o 
 -30   4  12       74.04       89.66     13.60 o 
 -28   4  12       45.38       39.67     12.29 o 
 -26   4  12       62.09       63.76     11.00 o 
 -24   4  12      179.90      211.45     16.59 o 
 -22   4  12      187.11      240.42     17.01 o 
 -20   4  12       11.69       12.16      7.37 o 
 -18   4  12        2.54       15.54      8.44 o 
 -16   4  12       28.35       23.83      7.79 o 
 -14   4  12      306.80      310.58     17.27 o 
 -12   4  12       12.98       17.09      7.80 o 
 -10   4  12        6.55        8.94      6.42 o 
  -8   4  12       77.59       85.67     10.50 o 
  -6   4  12      108.47       85.99     11.18 o 
  -4   4  12        9.45       14.33      7.15 o 
  -2   4  12      769.61      677.71     43.81 o 
   0   4  12       25.68       12.76      9.67 o 
   2   4  12      224.69      202.72     25.84 o 
   4   4  12        3.21        6.20      6.69 o 
   6   4  12        2.19       13.34      7.58 o 
   8   4  12      348.14      312.61     18.53 o 
  10   4  12       33.54       34.84      9.25 o 
  12   4  12       42.40       44.64      9.35 o 
  14   4  12        1.38       11.90      8.17 o 
  16   4  12        1.92       -5.44      8.48 o 
  18   4  12        6.62       -0.41      8.36 o 
 -31   5  12        4.08       10.94     10.27 o 
 -29   5  12       53.82       54.71     12.29 o 
 -27   5  12       23.31       13.30     12.06 o 
 -25   5  12        7.87        5.51     11.40 o 
 -23   5  12       71.48       78.69     16.10 o 
 -21   5  12        2.27        9.65     14.23 o 
 -19   5  12        4.36        0.39      9.91 o 
 -17   5  12        0.52       10.72      7.24 o 
 -15   5  12        4.47       -5.87      5.87 o 
 -13   5  12       13.06        8.06      7.15 o 
 -11   5  12       70.70       63.36     10.61 o 
  -9   5  12        3.54        6.17      6.45 o 
  -7   5  12        4.47       -5.97      6.01 o 
  -5   5  12      502.83      498.11     23.33 o 
  -3   5  12        0.58       -2.11      8.25 o 
  -1   5  12       26.81       23.81     10.92 o 
   1   5  12       11.70       27.98     11.46 o 
   3   5  12        0.02        9.00     10.00 o 
   5   5  12        0.89        7.21     12.37 o 
   7   5  12       12.04        4.26      8.01 o 
   9   5  12        0.28       -7.71      7.71 o 
  11   5  12        4.75       -4.01      8.20 o 
  13   5  12       11.49       17.57     15.78 o 
  15   5  12        5.07       16.26     10.40 o 
 -28   6  12        2.63       -4.88     15.99 o 
 -26   6  12        0.20       -8.05     14.81 o 
 -24   6  12        1.72        8.69     11.47 o 
 -22   6  12       12.62       28.10     12.35 o 
 -20   6  12       48.11       36.75     17.58 o 
 -18   6  12       41.14       51.17     15.31 o 
 -16   6  12        4.30       -1.99     15.45 o 
 -14   6  12        0.24        5.12      7.95 o 
 -12   6  12        1.65       -4.25      7.20 o 
 -10   6  12        1.33        0.64      7.60 o 
  -8   6  12       49.66       84.50     14.48 o 
  -6   6  12        8.41       -2.51      8.11 o 
  -4   6  12        0.22       -7.24      7.24 o 
  -2   6  12        1.06       -7.55      7.55 o 
   0   6  12        0.09        0.34     10.58 o 
   2   6  12        3.15        7.37     11.14 o 
   4   6  12       25.14       25.09     14.02 o 
   6   6  12       41.62       89.74     20.45 o 
   8   6  12        0.04       -1.81     15.16 o 
  10   6  12        1.44        8.39     12.06 o 
  12   6  12        1.52      -11.41     11.41 o 
 -21   7  12        7.31       27.81     14.71 o 
 -19   7  12        2.09        8.59     16.48 o 
 -17   7  12        3.83       -1.81     11.70 o 
 -15   7  12       62.23       39.79     15.02 o 
 -13   7  12        4.45        2.89     11.45 o 
 -11   7  12        6.01       10.66      9.90 o 
  -9   7  12       36.03       61.78     13.02 o 
  -7   7  12       34.49       39.53     11.84 o 
  -5   7  12       20.40       33.08     11.52 o 
  -3   7  12        1.62       -3.01     10.00 o 
  -1   7  12        0.69        8.99     10.52 o 
   1   7  12       15.65       27.32     11.68 o 
   3   7  12        2.83       14.92     13.72 o 
   5   7  12        0.13       -5.20     13.05 o 
   7   7  12       16.87       39.37     22.93 o 
 -37   1  13        9.77       23.64     13.66 o 
 -35   1  13       40.15       57.92     15.49 o 
 -33   1  13       10.43       -6.54     20.59 o 
 -31   1  13        4.05       13.03      9.54 o 
 -29   1  13        1.82        8.66      9.41 o 
 -27   1  13       47.70       46.57     10.94 o 
 -25   1  13        0.81       -4.92      6.47 o 
 -23   1  13       31.12       21.60      6.18 o 
 -21   1  13       35.55       30.03      6.81 o 
 -19   1  13        0.00       -2.14      4.41 o 
 -17   1  13      158.60      150.28      8.36 o 
 -15   1  13      115.60      118.59      7.43 o 
 -13   1  13      556.32      568.24     13.99 o 
 -11   1  13       46.21       48.20      4.59 o 
  -9   1  13       35.49       32.61      3.97 o 
  -7   1  13       36.68       39.93      4.64 o 
  -5   1  13      154.98      157.97      7.69 o 
  -3   1  13       17.12       11.17      3.93 o 
  -1   1  13       43.26       43.94      5.44 o 
   1   1  13       41.01       67.57      7.09 o 
   3   1  13        4.35        1.85      4.25 o 
   5   1  13        0.73       -3.06      4.05 o 
   7   1  13       15.15        5.53      6.93 o 
   9   1  13      291.34      283.29     11.94 o 
  11   1  13        0.19       -5.11      5.11 o 
  13   1  13       30.37       25.31     12.18 o 
  15   1  13        1.01        0.69      9.72 o 
  17   1  13        6.24       20.22     11.59 o 
  19   1  13        2.48       25.79     13.02 o 
  21   1  13        9.30       -8.52      9.95 o 
 -36   2  13      332.33      458.51     33.84 o 
 -34   2  13       11.80       30.79     13.78 o 
 -32   2  13       73.55       66.50     14.41 o 
 -30   2  13      232.85      276.01     18.67 o 
 -28   2  13       35.01       26.41      8.47 o 
 -26   2  13       13.66        7.93      6.42 o 
 -24   2  13        3.89        3.36      6.06 o 
 -22   2  13      227.69      223.04     13.19 o 
 -20   2  13       59.33       47.67      8.58 o 
 -18   2  13      109.49      101.93      8.38 o 
 -16   2  13      807.88      789.21     18.68 o 
 -14   2  13     1604.88     1531.97     29.79 o 
 -12   2  13     4438.18     4370.82     54.48 o 
 -10   2  13      781.52      736.48     18.89 o 
  -8   2  13      245.41      247.63      9.83 o 
  -6   2  13      827.02      879.91     17.54 o 
  -4   2  13      438.55      437.15     12.32 o 
  -2   2  13        1.02       -3.52      3.52 o 
   0   2  13       62.04       42.82      7.74 o 
   2   2  13       77.41       79.78      8.00 o 
   4   2  13      148.44      137.47      9.97 o 
   6   2  13      159.88      146.31     10.37 o 
   8   2  13        0.13        0.50      6.75 o 
  10   2  13     1662.61     1636.04     34.00 o 
  12   2  13        6.38       11.77      7.37 o 
  14   2  13       44.91       69.46     16.61 o 
  16   2  13      175.54      175.38     18.13 o 
  18   2  13        2.20        8.66     11.13 o 
  20   2  13        9.49       12.45     19.69 o 
 -35   3  13        3.79       46.23     40.68 o 
 -33   3  13        0.06       -7.51      8.49 o 
 -31   3  13        6.29       -4.98      7.81 o 
 -29   3  13        7.46        5.50      7.94 o 
 -27   3  13       20.73       30.38      8.72 o 
 -25   3  13        0.74       11.25      7.15 o 
 -23   3  13        4.39        4.27      6.77 o 
 -21   3  13      160.58      161.38     11.10 o 
 -19   3  13       50.66       72.72      8.25 o 
 -17   3  13       17.10       22.88      6.04 o 
 -15   3  13       44.90       51.35      8.52 o 
 -13   3  13       46.48       51.27     11.28 o 
 -11   3  13       62.18       56.34      8.60 o 
  -9   3  13       35.36       40.74      7.76 o 
  -7   3  13        1.56       -1.16      6.98 o 
  -5   3  13        5.40        5.25      5.58 o 
  -3   3  13      136.78      117.52     15.18 o 
  -1   3  13       32.23       25.49      6.69 o 
   1   3  13       97.38       87.33      8.55 o 
   3   3  13      286.28      242.79     14.28 o 
   5   3  13       64.31       53.38      9.41 o 
   7   3  13        2.40       13.41      7.66 o 
   9   3  13        0.02        8.25      7.74 o 
  11   3  13       58.94       80.10     10.51 o 
  13   3  13        1.92        2.66      7.20 o 
  15   3  13        1.88        0.58      7.91 o 
  17   3  13        6.04       -6.50      7.74 o 
  19   3  13       22.71       11.44     11.09 o 
 -34   4  13        0.00       -1.77     11.60 o 
 -32   4  13        3.40       -3.45      8.53 o 
 -30   4  13       35.49       47.72     11.45 o 
 -28   4  13      142.80      187.07     17.39 o 
 -26   4  13        7.35       19.79      8.43 o 
 -24   4  13       10.61       25.16      9.04 o 
 -22   4  13       27.61       15.26     17.56 o 
 -20   4  13        4.66        4.55      7.18 o 
 -18   4  13      533.52      548.47     21.59 o 
 -16   4  13       42.66       60.28      9.67 o 
 -14   4  13      372.22      438.68     19.69 o 
 -12   4  13       63.53       80.74     10.23 o 
 -10   4  13       12.70       10.60      6.94 o 
  -8   4  13       82.71       59.39     12.54 o 
  -6   4  13      174.64      110.26     12.18 o 
  -4   4  13        5.25        5.79      8.15 o 
  -2   4  13      206.35      192.19     15.87 o 
   0   4  13       14.89       12.22     16.11 o 
   2   4  13       20.98       36.91      8.35 o 
   4   4  13      139.24      107.06     12.00 o 
   6   4  13      181.99      169.32     14.67 o 
   8   4  13      273.55      230.10     19.82 o 
  10   4  13        3.82        5.90     11.74 o 
  12   4  13       34.42       40.15     10.49 o 
  14   4  13        6.05       13.45      9.59 o 
  16   4  13        4.29        6.43      8.86 o 
 -31   5  13       17.42       26.20     14.45 o 
 -29   5  13        2.81       -5.67     10.56 o 
 -27   5  13       37.76       27.64     21.64 o 
 -25   5  13        8.21       19.91     11.76 o 
 -23   5  13        6.41       -9.51      9.79 o 
 -21   5  13       40.49       37.82     13.75 o 
 -19   5  13       10.96       -7.33     10.64 o 
 -17   5  13       14.97       14.05      7.97 o 
 -15   5  13       17.42        3.44      7.25 o 
 -13   5  13        0.50       -3.07      6.23 o 
 -11   5  13        0.80        4.00      6.80 o 
  -9   5  13       89.94       70.35     14.04 o 
  -7   5  13      131.14      127.99     14.02 o 
  -5   5  13       53.63       31.93      9.24 o 
  -3   5  13       14.18       20.73      8.90 o 
  -1   5  13        9.36        7.92      9.69 o 
   1   5  13       38.97       20.97     24.24 o 
   3   5  13        1.28        7.23      9.52 o 
   5   5  13        2.27       19.18     17.34 o 
   7   5  13        0.03       27.64     15.13 o 
   9   5  13        8.94        0.77     15.95 o 
  11   5  13        0.39        4.82      9.06 o 
  13   5  13        4.50       15.11     10.25 o 
  15   5  13       48.21       57.50     12.65 o 
 -26   6  13       12.66        3.24     24.09 o 
 -24   6  13       67.71       59.54     35.58 o 
 -22   6  13       12.35       -2.61     21.35 o 
 -20   6  13        1.05       14.01     13.45 o 
 -18   6  13      246.88      354.32     30.04 o 
 -16   6  13       44.56       33.96     31.71 o 
 -14   6  13       14.38       35.26     10.22 o 
 -12   6  13        0.46       -6.65      7.68 o 
 -10   6  13        3.64        8.28     14.51 o 
  -8   6  13        8.65        7.20      9.03 o 
  -6   6  13        6.87       -5.89      7.79 o 
  -4   6  13        0.72       -7.65      7.65 o 
  -2   6  13      148.68      140.31     16.55 o 
   0   6  13        6.64        1.62     10.20 o 
   2   6  13       51.99       57.51     16.43 o 
   4   6  13      125.96      148.32     22.20 o 
   6   6  13      140.95      189.35     23.58 o 
   8   6  13        8.01       40.40     21.78 o 
  10   6  13        1.95       -4.06     10.83 o 
 -21   7  13        1.33      -15.61     15.61 o 
 -19   7  13       11.78       11.39     14.16 o 
 -17   7  13       12.40        5.38     11.56 o 
 -15   7  13       23.70       20.56     13.84 o 
 -13   7  13        1.96      -10.98     10.98 o 
 -11   7  13        2.14        1.78      9.63 o 
  -9   7  13       24.91       55.28     12.38 o 
  -7   7  13       60.66       79.42     18.51 o 
  -5   7  13        5.93       10.01     10.24 o 
  -3   7  13        0.21      -10.10     10.10 o 
  -1   7  13        5.19        9.19     10.41 o 
   1   7  13        0.09       -2.30      9.15 o 
   3   7  13       23.81       32.14     15.42 o 
   5   7  13        0.76       -6.68     17.43 o 
 -36   0  14       11.08      -15.51     15.51 o 
 -34   0  14        8.92       -4.12     14.36 o 
 -32   0  14       15.23      -10.89     12.54 o 
 -30   0  14      241.55      233.53     30.96 o 
 -28   0  14        6.15        0.18     10.34 o 
 -26   0  14      398.35      411.18     32.95 o 
 -24   0  14     1693.69     1625.52     61.04 o 
 -22   0  14      915.50      845.19     40.16 o 
 -20   0  14      177.42      153.39     14.10 o 
 -18   0  14        2.16       -1.80      4.66 o 
 -16   0  14        3.81       -0.21      6.67 o 
 -14   0  14       14.74       17.43      5.29 o 
 -12   0  14      101.74      108.06      9.10 o 
 -10   0  14       88.08       91.78      8.58 o 
  -8   0  14      114.34      131.42     10.48 o 
  -6   0  14      863.90      847.53     21.24 o 
  -4   0  14     1227.60     1207.48     26.25 o 
  -2   0  14      421.47      428.99     21.94 o 
   0   0  14     5266.93     5359.89     74.40 o 
   2   0  14       12.68       15.74      7.55 o 
   4   0  14      286.61      314.32     19.38 o 
   6   0  14      104.39      116.55     13.47 o 
   8   0  14        0.38       -3.12      6.87 o 
  10   0  14       37.62       66.03     12.03 o 
  12   0  14       21.05        8.64     14.84 o 
  14   0  14        5.36       -4.51     15.96 o 
  16   0  14       15.07       21.02     18.59 o 
  18   0  14        2.82        9.09     18.14 o 
  20   0  14        3.35       29.19     18.43 o 
 -37   1  14        0.99        5.43     12.70 o 
 -35   1  14       13.75        7.64     11.93 o 
 -33   1  14        0.34       12.16     12.49 o 
 -31   1  14       15.06       39.72     14.75 o 
 -29   1  14        6.15        6.11     11.77 o 
 -27   1  14       35.78       34.47     10.29 o 
 -25   1  14       12.75       13.18      9.36 o 
 -23   1  14        0.04       -2.19      4.52 o 
 -21   1  14       68.48       56.68      7.12 o 
 -19   1  14        1.29       -2.28      4.47 o 
 -17   1  14        1.73       -5.11      5.11 o 
 -15   1  14       63.97       71.33      7.83 o 
 -13   1  14       14.70        3.01      4.17 o 
 -11   1  14        0.00       -3.13      3.13 o 
  -9   1  14      197.32      211.38      7.97 o 
  -7   1  14       92.64       91.36      8.95 o 
  -5   1  14      110.30       91.02      6.92 o 
  -3   1  14       25.36       30.62      5.32 o 
  -1   1  14        0.00       -2.54      3.62 o 
   1   1  14      336.09      342.58     13.30 o 
   3   1  14        0.34       -4.17      4.17 o 
   5   1  14       14.57        7.93      5.27 o 
   7   1  14       24.88       22.63      6.27 o 
   9   1  14       24.96       24.03      8.41 o 
  11   1  14       11.90        6.53      6.91 o 
  13   1  14        8.40       17.12     10.87 o 
  15   1  14        4.08       20.93     12.36 o 
  17   1  14       14.75       15.28     12.85 o 
  19   1  14        0.67       12.80     12.93 o 
 -36   2  14       56.82       82.55     18.14 o 
 -34   2  14      224.07      325.98     28.30 o 
 -32   2  14       10.78       12.42     10.84 o 
 -30   2  14      141.68      173.70     19.33 o 
 -28   2  14        0.01        4.50      6.56 o 
 -26   2  14       88.87       97.70     11.16 o 
 -24   2  14        7.45       10.22      5.61 o 
 -22   2  14       97.79       96.49      8.97 o 
 -20   2  14      124.83      127.11      9.66 o 
 -18   2  14       44.78       36.76      6.52 o 
 -16   2  14     1538.74     1489.17     27.15 o 
 -14   2  14        6.15        5.98      4.83 o 
 -12   2  14     4739.93     4738.92    115.53 o 
 -10   2  14        8.53       11.19      5.39 o 
  -8   2  14      752.00      730.21     19.37 o 
  -6   2  14      173.11      166.11      9.21 o 
  -4   2  14      457.24      437.41     13.17 o 
  -2   2  14       21.64       15.37      4.77 o 
   0   2  14       13.11       11.34      5.18 o 
   2   2  14        4.57        6.08      4.98 o 
   4   2  14        5.73        4.96      5.33 o 
   6   2  14      318.11      315.12     15.47 o 
   8   2  14      115.00      125.39     13.09 o 
  10   2  14     1045.20     1113.01     31.79 o 
  12   2  14      137.69      144.66     13.19 o 
  14   2  14      103.07      105.44     12.43 o 
  16   2  14       51.20       38.64     14.48 o 
  18   2  14       13.47       24.61     13.00 o 
 -35   3  14        2.93       30.60     13.87 o 
 -33   3  14       16.82       28.97     10.55 o 
 -31   3  14       11.90        9.99      9.01 o 
 -29   3  14        1.81       -0.06      7.81 o 
 -27   3  14        8.17       12.96      7.76 o 
 -25   3  14        7.84       10.29      7.67 o 
 -23   3  14        0.00       -2.10      5.52 o 
 -21   3  14        4.45        6.03      5.43 o 
 -19   3  14       33.56       31.08      8.30 o 
 -17   3  14      276.67      313.80     16.97 o 
 -15   3  14     1384.68     1344.24     32.61 o 
 -13   3  14        2.58       -1.09      6.76 o 
 -11   3  14       22.10       27.26      9.68 o 
  -9   3  14      100.09      111.70     12.76 o 
  -7   3  14        0.56       -3.14      5.58 o 
  -5   3  14        3.31       10.24     15.04 o 
  -3   3  14       26.04       30.46      8.26 o 
  -1   3  14        0.10       -2.26      4.81 o 
   1   3  14      141.42      127.69     11.05 o 
   3   3  14       55.72       61.38     11.11 o 
   5   3  14      259.28      188.83     15.05 o 
   7   3  14      570.49      545.96     22.46 o 
   9   3  14       13.97       16.46      8.75 o 
  11   3  14        7.49        7.19      8.00 o 
  13   3  14        0.04        9.92      8.75 o 
  15   3  14        7.44        7.51      8.59 o 
  17   3  14        0.57        2.15      9.98 o 
 -32   4  14        1.11        7.59      9.36 o 
 -30   4  14       22.43       34.02     14.82 o 
 -28   4  14      113.98      119.24     17.45 o 
 -26   4  14        2.55       11.98     10.74 o 
 -24   4  14      237.93      235.90     23.45 o 
 -22   4  14      130.36      105.89     17.00 o 
 -20   4  14       94.26      121.25     13.17 o 
 -18   4  14     1560.88     1646.76     38.32 o 
 -16   4  14       22.93       27.16      8.82 o 
 -14   4  14       63.32       73.18     10.96 o 
 -12   4  14        1.09       -5.62      6.27 o 
 -10   4  14        0.65       -5.61      5.61 o 
  -8   4  14       12.07       -0.31      6.19 o 
  -6   4  14      504.32      398.11     20.32 o 
  -4   4  14       14.06        0.38      7.33 o 
  -2   4  14      131.25       96.76     14.05 o 
   0   4  14        0.31       -8.17      8.17 o 
   2   4  14      305.54      313.73     25.05 o 
   4   4  14      677.48      603.58     34.28 o 
   6   4  14      305.81      291.44     20.22 o 
   8   4  14       83.65       86.36     12.37 o 
  10   4  14       12.11        7.53      8.68 o 
  12   4  14        3.95       13.16      9.92 o 
  14   4  14        0.88       14.91     25.34 o 
  16   4  14       37.63       49.54     11.92 o 
 -29   5  14        0.20        1.36     11.82 o 
 -27   5  14        0.68        3.04     18.95 o 
 -25   5  14        0.06        1.91     10.92 o 
 -23   5  14       14.56       28.15     13.82 o 
 -21   5  14        9.71        6.26     11.40 o 
 -19   5  14       15.83        2.23     11.09 o 
 -17   5  14       58.37       58.65     11.11 o 
 -15   5  14        1.30        2.34      7.59 o 
 -13   5  14        6.63       17.54      8.29 o 
 -11   5  14        3.99       -2.31      7.25 o 
  -9   5  14       28.00       22.35      8.44 o 
  -7   5  14       19.06       15.53      8.20 o 
  -5   5  14       23.86       35.39      9.99 o 
  -3   5  14        0.05        3.37      7.90 o 
  -1   5  14       12.20       -3.19      8.15 o 
   1   5  14       18.00       30.60     23.12 o 
   3   5  14       11.56       28.05     12.13 o 
   5   5  14       18.67       26.40     13.53 o 
   7   5  14        0.98        3.95     11.01 o 
   9   5  14       14.65        0.42     11.47 o 
  11   5  14        6.94       -6.06     14.10 o 
  13   5  14        0.46       -1.78     24.40 o 
 -26   6  14        2.61       -2.95     11.49 o 
 -24   6  14        0.10        2.28     12.20 o 
 -22   6  14       23.40       10.02     13.03 o 
 -20   6  14       37.21       47.58     16.74 o 
 -18   6  14       69.75       85.29     31.60 o 
 -16   6  14        0.87       24.31     14.09 o 
 -14   6  14       20.16       46.51     10.85 o 
 -12   6  14        3.93       -3.81     13.33 o 
 -10   6  14        5.53        7.90      8.54 o 
  -8   6  14        0.44       -7.08      8.06 o 
  -6   6  14       54.54       84.15     25.80 o 
  -4   6  14        0.89       -8.90     12.56 o 
  -2   6  14       51.79       36.36     11.34 o 
   0   6  14        0.75       -1.15     12.88 o 
   2   6  14       46.70       48.40     17.39 o 
   4   6  14       26.08       13.12     13.80 o 
   6   6  14        7.73       31.99     15.10 o 
   8   6  14       20.46       -6.07     11.88 o 
 -19   7  14        1.62        6.58     17.60 o 
 -17   7  14        0.05       -8.03     14.11 o 
 -15   7  14        1.34       15.11     17.41 o 
 -13   7  14        0.38        5.02     12.49 o 
 -11   7  14        0.36       -8.95      8.95 o 
  -9   7  14        5.64       -1.66      8.86 o 
  -7   7  14        0.46       -4.76      8.57 o 
  -5   7  14       44.25       37.55     12.03 o 
  -3   7  14        0.47       -5.48     11.26 o 
  -1   7  14        0.45       -4.60      9.40 o 
   1   7  14        6.89        9.37     10.66 o 
 -37   1  15        0.53       -0.06     12.04 o 
 -35   1  15        1.59        2.15     11.89 o 
 -33   1  15      184.62      277.90     40.84 o 
 -31   1  15       13.04       29.13     10.78 o 
 -29   1  15        0.87        2.64      8.43 o 
 -27   1  15        6.99        7.81     19.33 o 
 -25   1  15       59.42       47.11      8.62 o 
 -23   1  15       25.70       22.53      9.50 o 
 -21   1  15      104.40       88.66      8.37 o 
 -19   1  15        5.01        7.14      4.84 o 
 -17   1  15       36.00       33.97      5.43 o 
 -15   1  15      261.73      264.21     10.73 o 
 -13   1  15       36.94       35.76      5.50 o 
 -11   1  15      729.03      722.99     14.33 o 
  -9   1  15     1117.08     1163.77     21.24 o 
  -7   1  15        1.38        7.93      7.36 o 
  -5   1  15        1.54       -2.54      4.08 o 
  -3   1  15        0.26       -3.79      3.79 o 
  -1   1  15        0.80       -0.41      4.15 o 
   1   1  15       49.88       55.00      6.49 o 
   3   1  15        7.05        6.50      5.11 o 
   5   1  15        1.56        2.47      5.34 o 
   7   1  15      122.65      140.70     15.46 o 
   9   1  15        1.47        6.78      7.93 o 
  11   1  15       19.88       13.54      8.61 o 
  13   1  15      314.88      320.65     28.09 o 
  15   1  15       15.48        9.43     12.93 o 
  17   1  15       19.05       23.62     16.74 o 
 -36   2  15        3.94      -10.51     33.07 o 
 -34   2  15        0.41        0.01     13.82 o 
 -32   2  15      117.29      164.43     20.53 o 
 -30   2  15       33.21       17.16     15.44 o 
 -28   2  15        0.22        8.57      8.87 o 
 -26   2  15       55.34       49.22      8.20 o 
 -24   2  15        0.02       -0.42      6.18 o 
 -22   2  15        0.53        1.47      4.93 o 
 -20   2  15       72.71       68.39      7.86 o 
 -18   2  15        5.23       -3.70      5.64 o 
 -16   2  15     1035.20      959.38     31.73 o 
 -14   2  15      112.85      133.67     12.34 o 
 -12   2  15       70.45       87.91     10.00 o 
 -10   2  15      556.67      526.74     17.14 o 
  -8   2  15        3.63       -4.66      4.66 o 
  -6   2  15       71.81       81.21      8.55 o 
  -4   2  15       40.39       36.73      5.91 o 
  -2   2  15        6.54        3.56      4.35 o 
   0   2  15        0.45        2.94      6.20 o 
   2   2  15       44.90       43.10      7.23 o 
   4   2  15        8.72       -4.12      5.66 o 
   6   2  15      220.93      196.04     15.32 o 
   8   2  15       90.92      111.36     22.91 o 
  10   2  15       34.93       48.60     10.59 o 
  12   2  15       33.07       31.86     10.33 o 
  14   2  15        2.95       19.12      9.52 o 
  16   2  15       20.65       33.26     14.39 o 
 -35   3  15        0.83       -7.65     18.46 o 
 -33   3  15        6.25       -4.88     10.06 o 
 -31   3  15        8.38        6.21      9.36 o 
 -29   3  15        0.46       -6.09      7.23 o 
 -27   3  15        2.55       -3.38      7.23 o 
 -25   3  15      213.51      211.38     19.42 o 
 -23   3  15       23.62       33.69      9.96 o 
 -21   3  15      172.81      168.10     20.10 o 
 -19   3  15      311.35      283.72     23.49 o 
 -17   3  15       58.59       54.12      9.76 o 
 -15   3  15      169.68      178.36     14.08 o 
 -13   3  15      100.07      116.44     15.51 o 
 -11   3  15       30.86       39.13      8.49 o 
  -9   3  15       18.46       24.59      7.56 o 
  -7   3  15       73.79      109.11     21.89 o 
  -5   3  15      146.87      153.25     18.77 o 
  -3   3  15       65.22       40.23     13.12 o 
  -1   3  15      104.52      130.12     11.27 o 
   1   3  15        0.01        7.84      6.19 o 
   3   3  15      190.72      159.68     25.29 o 
   5   3  15        8.33       16.20      8.11 o 
   7   3  15        0.05        1.19      7.79 o 
   9   3  15       32.99       38.29     10.27 o 
  11   3  15        2.16       -6.88      7.71 o 
  13   3  15       14.01       11.10      9.25 o 
  15   3  15        3.72        0.60     13.74 o 
 -32   4  15        0.67        0.87     10.85 o 
 -30   4  15        0.08        1.45     11.16 o 
 -28   4  15       52.44       77.98     25.10 o 
 -26   4  15       95.32      123.86     17.58 o 
 -24   4  15       14.69       -9.44      9.44 o 
 -22   4  15       59.17       41.08     12.95 o 
 -20   4  15        0.40        4.20      7.83 o 
 -18   4  15     1057.74     1101.55     31.56 o 
 -16   4  15       63.22       80.85     11.74 o 
 -14   4  15       78.59       98.52     12.08 o 
 -12   4  15        1.75        6.77      7.19 o 
 -10   4  15       44.69       41.65      9.19 o 
  -8   4  15        7.92        7.57      9.90 o 
  -6   4  15       72.28       53.01     16.54 o 
  -4   4  15      152.06      179.42     16.16 o 
  -2   4  15       49.24       52.39     10.56 o 
   0   4  15        8.33       20.20     10.46 o 
   2   4  15       86.51       68.17     33.41 o 
   4   4  15      434.19      377.60     27.81 o 
   6   4  15      327.26      332.91     27.22 o 
   8   4  15       21.38       25.10     14.67 o 
  10   4  15       18.46       11.52      9.50 o 
  12   4  15        9.44       22.87     10.16 o 
  14   4  15        0.87       -4.10      9.24 o 
 -29   5  15        3.20       15.95     20.51 o 
 -27   5  15       47.89       49.46     16.36 o 
 -25   5  15        3.30       -2.16     14.71 o 
 -23   5  15        0.09       -4.43     11.09 o 
 -21   5  15       10.83        9.68     12.17 o 
 -19   5  15       10.40       -2.49      9.89 o 
 -17   5  15       72.41       65.89     11.84 o 
 -15   5  15        7.02       11.66      8.34 o 
 -13   5  15        1.18        8.77      9.87 o 
 -11   5  15       35.10       41.72     10.06 o 
  -9   5  15        0.02       -4.69      6.86 o 
  -7   5  15       10.30        6.62      8.59 o 
  -5   5  15       33.03       16.80      8.59 o 
  -3   5  15       27.63       17.13      9.68 o 
  -1   5  15        0.12        2.35      8.59 o 
   1   5  15        0.53        5.83     10.79 o 
   3   5  15        5.96        5.12     20.55 o 
   5   5  15        4.07       -2.82     10.06 o 
   7   5  15       25.75       38.27     14.60 o 
   9   5  15        0.86        8.75     12.66 o 
  11   5  15       19.22       12.11     17.93 o 
 -24   6  15        3.52      -11.09     11.09 o 
 -22   6  15       10.50       -0.80     14.70 o 
 -20   6  15       15.31        2.95     12.68 o 
 -18   6  15        0.64       10.08     12.92 o 
 -16   6  15        1.68       -0.27     15.11 o 
 -14   6  15        7.10       13.62     14.36 o 
 -12   6  15       21.74       13.20      9.93 o 
 -10   6  15        5.00        3.57      8.55 o 
  -8   6  15       19.79       27.03     10.12 o 
  -6   6  15       24.91       10.09      9.97 o 
  -4   6  15        0.84       -9.30      9.30 o 
  -2   6  15       20.03       10.03      9.89 o 
   0   6  15        0.32        8.71     10.36 o 
   2   6  15       12.52       24.33     10.93 o 
   4   6  15        0.02        3.20     13.20 o 
   6   6  15        1.47       13.75     20.60 o 
 -15   7  15        1.09        7.92     14.40 o 
 -13   7  15        2.11        1.72     12.50 o 
 -11   7  15        3.38       -4.21     13.64 o 
  -9   7  15       30.86       41.53     12.62 o 
  -7   7  15       38.01       70.51     16.69 o 
  -5   7  15       27.99       61.16     13.89 o 
  -3   7  15       16.53       21.92     14.02 o 
 -36   0  16        4.43       -6.48     14.94 o 
 -34   0  16        0.49        7.33     16.65 o 
 -32   0  16       22.15       38.70     16.27 o 
 -30   0  16       15.02        1.89     12.51 o 
 -28   0  16        1.00        5.81     11.08 o 
 -26   0  16      253.68      182.87     24.61 o 
 -24   0  16       27.73       24.64     11.84 o 
 -22   0  16       39.49       51.31     10.52 o 
 -20   0  16        2.83       -5.60      6.65 o 
 -18   0  16      153.90      153.96     30.43 o 
 -16   0  16       19.62       10.87      7.37 o 
 -14   0  16       53.08       57.53      8.28 o 
 -12   0  16       74.57       75.08      9.11 o 
 -10   0  16      126.37      123.74     12.22 o 
  -8   0  16        0.08        3.11      5.89 o 
  -6   0  16        5.38       -3.73      6.35 o 
  -4   0  16      106.30       91.99     13.26 o 
  -2   0  16       89.47       83.37     12.23 o 
   0   0  16      180.58      158.16     23.34 o 
   2   0  16        8.48       16.64      8.49 o 
   4   0  16      100.82       82.13     13.22 o 
   6   0  16        2.70      -10.68     16.04 o 
   8   0  16        6.58       -4.13      8.67 o 
  10   0  16       11.75       29.97     19.64 o 
  12   0  16       89.21      106.72     27.20 o 
  14   0  16        6.07        4.37     18.28 o 
  16   0  16        2.10       -9.28     18.37 o 
 -37   1  16       62.40       48.28     22.28 o 
 -35   1  16       37.28       67.43     19.05 o 
 -33   1  16      135.78      138.21     19.74 o 
 -31   1  16        4.57       -1.98      9.62 o 
 -29   1  16       14.76       11.92     11.49 o 
 -27   1  16       74.35       70.09     20.44 o 
 -25   1  16       62.05       56.18      9.39 o 
 -23   1  16        0.46        4.24      6.06 o 
 -21   1  16      125.26      112.84     11.04 o 
 -19   1  16        0.01        8.17      4.78 o 
 -17   1  16       73.35       79.37      7.50 o 
 -15   1  16       16.85        8.76      4.66 o 
 -13   1  16      590.91      616.63     20.51 o 
 -11   1  16      396.78      377.36     19.21 o 
  -9   1  16      825.34      933.95     25.39 o 
  -7   1  16      309.47      354.45     12.55 o 
  -5   1  16      118.73      117.26      9.30 o 
  -3   1  16      136.30      136.32      9.28 o 
  -1   1  16        9.68        0.68      4.66 o 
   1   1  16      132.35      116.96     10.05 o 
   3   1  16      110.29      118.71     15.13 o 
   5   1  16        0.00        9.19      6.22 o 
   7   1  16        0.04       -3.24      6.17 o 
   9   1  16       39.12       41.85     10.54 o 
  11   1  16        2.87       19.53     10.03 o 
  13   1  16      287.79      347.11     30.50 o 
  15   1  16        0.26       10.47     13.99 o 
 -36   2  16       18.54       61.49     26.31 o 
 -34   2  16        5.73       20.14     27.88 o 
 -32   2  16       15.32       15.87     11.39 o 
 -30   2  16        0.07       -0.55      9.51 o 
 -28   2  16        1.11        9.92      9.01 o 
 -26   2  16       34.34       26.71     12.15 o 
 -24   2  16       12.17       10.52      6.25 o 
 -22   2  16       12.33       17.72      6.18 o 
 -20   2  16        2.13       -4.66      4.66 o 
 -18   2  16       13.27       18.45      7.15 o 
 -16   2  16      461.69      441.90     19.26 o 
 -14   2  16      239.05      248.76     24.84 o 
 -12   2  16       52.43       42.77      8.06 o 
 -10   2  16      243.78      245.12     13.57 o 
  -8   2  16        0.09       -0.27      4.93 o 
  -6   2  16        0.34        2.39      4.97 o 
  -4   2  16        1.43       -4.32      4.32 o 
  -2   2  16       57.89       67.22      7.47 o 
   0   2  16       41.27       55.05      7.19 o 
   2   2  16        2.03        0.51      5.48 o 
   4   2  16       15.93       21.44      9.08 o 
   6   2  16      143.57      136.76     14.33 o 
   8   2  16      156.71      160.16     16.08 o 
  10   2  16       31.32       59.01     11.61 o 
  12   2  16       28.82       43.05     11.50 o 
  14   2  16        4.98        8.38     18.86 o 
  16   2  16        1.97       13.92     17.85 o 
 -33   3  16       12.82       13.23     11.91 o 
 -31   3  16       19.42       10.83     10.99 o 
 -29   3  16       25.80        7.06     14.30 o 
 -27   3  16       51.65       95.42     15.52 o 
 -25   3  16      131.32      167.03     19.73 o 
 -23   3  16       46.65       54.12     11.01 o 
 -21   3  16      208.84      227.97     16.52 o 
 -19   3  16      124.80      143.83     13.85 o 
 -17   3  16        1.36        5.38      7.43 o 
 -15   3  16        1.99        8.20     10.69 o 
 -13   3  16       55.08       47.84      9.12 o 
 -11   3  16       51.13       44.10      8.94 o 
  -9   3  16       22.70       16.26      7.46 o 
  -7   3  16       20.43       27.48      8.30 o 
  -5   3  16       28.47       30.61      8.67 o 
  -3   3  16      529.77      519.30     18.85 o 
  -1   3  16       25.84       32.14      7.70 o 
   1   3  16      207.10      227.06     16.54 o 
   3   3  16      143.13       98.07     12.67 o 
   5   3  16        0.49        0.67      8.05 o 
   7   3  16       10.10        6.53      8.79 o 
   9   3  16        8.07       12.44      8.67 o 
  11   3  16        0.02       -8.03      8.03 o 
  13   3  16        2.40       15.37     10.19 o 
 -32   4  16        1.19       33.61     20.09 o 
 -30   4  16        3.47       14.85     11.48 o 
 -28   4  16        6.43       15.34     10.97 o 
 -26   4  16        7.69       29.85     17.17 o 
 -24   4  16        0.26        4.41     12.70 o 
 -22   4  16      101.69       86.49     16.04 o 
 -20   4  16      107.05      111.65     13.66 o 
 -18   4  16       38.03       34.66     10.00 o 
 -16   4  16        0.96        8.52      8.24 o 
 -14   4  16        4.51       10.51      7.31 o 
 -12   4  16       14.22       10.41      7.54 o 
 -10   4  16       49.63       44.20     14.04 o 
  -8   4  16        0.12        7.53      8.12 o 
  -6   4  16       38.58       38.59     10.18 o 
  -4   4  16       19.39       19.92      8.94 o 
  -2   4  16        0.06        4.37      7.89 o 
   0   4  16       31.47       35.87     10.22 o 
   2   4  16      158.49      175.52     20.89 o 
   4   4  16        0.90        3.48     10.86 o 
   6   4  16       60.44       51.03     14.38 o 
   8   4  16        0.74        1.46     10.62 o 
  10   4  16        9.69        5.05     11.99 o 
  12   4  16        7.48        8.74     12.60 o 
 -29   5  16        0.03        1.45     18.07 o 
 -27   5  16       26.27       22.01     13.80 o 
 -25   5  16        7.48       -3.29     11.82 o 
 -23   5  16        6.36       15.29     15.64 o 
 -21   5  16       76.64       91.43     18.70 o 
 -19   5  16       96.31      101.16     23.43 o 
 -17   5  16        5.21       31.05     10.30 o 
 -15   5  16      564.92      638.44     26.27 o 
 -13   5  16       20.57       27.04      9.64 o 
 -11   5  16       37.46       57.58     11.22 o 
  -9   5  16        5.60        8.46      8.41 o 
  -7   5  16        1.24       -6.85      6.85 o 
  -5   5  16       19.30       15.09     17.49 o 
  -3   5  16       30.45       11.50      9.82 o 
  -1   5  16        1.40       10.65      9.41 o 
   1   5  16       23.24       29.73     10.84 o 
   3   5  16        0.98        5.22     11.42 o 
   5   5  16       69.72      100.90     33.50 o 
   7   5  16      174.04      162.43     22.84 o 
   9   5  16       94.10      108.32     26.10 o 
 -24   6  16        0.70        5.76     24.15 o 
 -22   6  16        0.33      -11.25     11.25 o 
 -20   6  16        5.25        0.76     13.26 o 
 -18   6  16        0.00       -3.32     12.31 o 
 -16   6  16        4.53        4.10      9.81 o 
 -14   6  16        2.18        5.71     11.80 o 
 -12   6  16        0.06        2.29      8.56 o 
 -10   6  16        7.00       13.59      9.26 o 
  -8   6  16       16.53       29.69     13.18 o 
  -6   6  16      126.66      143.90     23.82 o 
  -4   6  16       58.20       77.50     18.37 o 
  -2   6  16        0.86        8.76     10.13 o 
   0   6  16        2.05        8.58     10.18 o 
   2   6  16        0.16        0.83      9.95 o 
 -11   7  16       16.44       17.20     17.01 o 
  -9   7  16      140.40      145.07     28.25 o 
 -35   1  17      177.52      295.93     41.30 o 
 -33   1  17       33.42       45.30     14.42 o 
 -31   1  17       12.68       27.71     11.61 o 
 -29   1  17       40.44       44.13     23.08 o 
 -27   1  17       53.79       37.43     10.55 o 
 -25   1  17       67.72       51.27      9.32 o 
 -23   1  17       51.96       47.61      8.62 o 
 -21   1  17      282.29      258.96     15.00 o 
 -19   1  17      293.41      266.32     12.08 o 
 -17   1  17      139.96      142.62      9.42 o 
 -15   1  17       79.03       79.78      9.25 o 
 -13   1  17     2210.41     2213.25     38.02 o 
 -11   1  17       26.41       36.90      7.48 o 
  -9   1  17      616.49      602.40     18.39 o 
  -7   1  17      152.32      161.25     12.90 o 
  -5   1  17        0.00       -3.60      5.63 o 
  -3   1  17       11.49        9.37      8.01 o 
  -1   1  17      138.73      154.11     11.56 o 
   1   1  17       23.93       19.18      6.83 o 
   3   1  17      390.41      431.28     17.34 o 
   5   1  17        5.88        1.22      6.63 o 
   7   1  17       16.70       19.57      9.19 o 
   9   1  17      384.08      453.05     23.85 o 
  11   1  17      106.76      170.25     23.76 o 
  13   1  17      110.36      129.23     22.01 o 
  15   1  17        3.71       17.25     21.45 o 
 -34   2  17       41.77       80.99     16.94 o 
 -32   2  17        3.30        3.62     10.89 o 
 -30   2  17       14.36       31.09     26.37 o 
 -28   2  17        5.18       -4.60     10.55 o 
 -26   2  17        0.82        4.44      7.09 o 
 -24   2  17        0.10        6.60      8.12 o 
 -22   2  17        0.82       12.32      7.39 o 
 -20   2  17        0.20       -0.25      6.19 o 
 -18   2  17       11.85       25.11      7.35 o 
 -16   2  17        0.42        1.81      6.44 o 
 -14   2  17       39.69       33.39      7.65 o 
 -12   2  17      555.20      546.23     18.59 o 
 -10   2  17       54.98       48.82      8.26 o 
  -8   2  17      125.41      116.39     10.62 o 
  -6   2  17       27.49       19.72      6.58 o 
  -4   2  17       18.79       14.97      8.50 o 
  -2   2  17        2.49        1.07      5.79 o 
   0   2  17       13.30        7.08      6.16 o 
   2   2  17        0.24       -4.62      5.07 o 
   4   2  17        0.71        2.31      7.09 o 
   6   2  17        1.09        1.00      9.19 o 
   8   2  17        4.32        3.84      8.88 o 
  10   2  17       72.29       70.50     12.80 o 
  12   2  17       35.34       19.55     10.43 o 
  14   2  17       10.42       -3.35     17.43 o 
 -33   3  17        3.57       -9.23     13.91 o 
 -31   3  17       71.81       67.93     21.43 o 
 -29   3  17        0.03       27.41     16.87 o 
 -27   3  17       39.80       50.99     13.56 o 
 -25   3  17      303.39      335.46     26.55 o 
 -23   3  17        0.56        1.72      8.08 o 
 -21   3  17       44.98       59.01     10.76 o 
 -19   3  17      172.74      211.40     16.34 o 
 -17   3  17        8.28       33.07     29.98 o 
 -15   3  17        0.59       -2.33      6.72 o 
 -13   3  17        4.48        3.63      7.89 o 
 -11   3  17        1.16       -6.29      6.29 o 
  -9   3  17       83.93       83.60     11.54 o 
  -7   3  17       40.36       57.20     10.25 o 
  -5   3  17      106.42       79.08     11.70 o 
  -3   3  17      107.53      103.19     10.97 o 
  -1   3  17      124.45      137.30     12.13 o 
   1   3  17       60.51       50.65      9.35 o 
   3   3  17       20.02       19.80     12.09 o 
   5   3  17       52.51       43.44     14.17 o 
   7   3  17        1.01        3.78     11.71 o 
   9   3  17        1.37       -4.99     12.80 o 
  11   3  17        0.05       -8.68      8.68 o 
 -30   4  17        0.11       -6.48     11.43 o 
 -28   4  17       12.59        4.69     10.27 o 
 -26   4  17        3.11        2.61     11.07 o 
 -24   4  17       12.53        8.80     11.32 o 
 -22   4  17       99.59      103.22     15.04 o 
 -20   4  17       51.70       52.02     11.37 o 
 -18   4  17       49.70       64.27     15.84 o 
 -16   4  17        0.00       10.25      8.94 o 
 -14   4  17       80.65       83.41     12.51 o 
 -12   4  17        5.94       18.24      8.49 o 
 -10   4  17        0.63       -4.75      7.36 o 
  -8   4  17       22.93       25.51      9.06 o 
  -6   4  17        3.18       -6.74      6.74 o 
  -4   4  17       19.82       16.58     10.41 o 
  -2   4  17       23.60       16.13      8.60 o 
   0   4  17        9.86        8.64      8.60 o 
   2   4  17      104.96       94.63     23.98 o 
   4   4  17       32.01       30.32     13.54 o 
   6   4  17        0.82       -6.91     11.59 o 
   8   4  17       28.13       13.15     12.76 o 
  10   4  17        9.55       23.77     19.00 o 
 -27   5  17        0.42       -2.71     14.89 o 
 -25   5  17        6.27        1.61     11.56 o 
 -23   5  17        2.95        3.66     15.43 o 
 -21   5  17        4.06      -12.00     12.00 o 
 -19   5  17        9.85       23.90     11.91 o 
 -17   5  17       18.70       27.76     11.01 o 
 -15   5  17      112.39       94.95     14.23 o 
 -13   5  17        1.44       10.40      9.17 o 
 -11   5  17       15.89        7.50      8.87 o 
  -9   5  17        1.64       -5.88      7.72 o 
  -7   5  17        3.46       -7.21      7.21 o 
  -5   5  17        0.01       -8.22      8.22 o 
  -3   5  17        0.00      -10.21     10.21 o 
  -1   5  17        4.65       12.71     10.29 o 
   1   5  17        0.10        0.33      9.44 o 
   3   5  17        1.61        0.30     13.26 o 
   5   5  17        6.31       39.60     14.78 o 
 -22   6  17        3.06      -18.05     19.68 o 
 -20   6  17        5.08        4.29     13.71 o 
 -18   6  17        8.11       17.71     27.06 o 
 -16   6  17        0.44        9.74      9.80 o 
 -14   6  17        0.61       -2.02      9.33 o 
 -12   6  17       12.46       29.50     11.08 o 
 -10   6  17       17.67       18.83     10.29 o 
  -8   6  17        3.52        6.85     15.88 o 
  -6   6  17        5.50        1.44      9.47 o 
  -4   6  17        3.05       19.74     10.95 o 
  -2   6  17        6.66        5.71     14.95 o 
   0   6  17        1.32      -12.79     12.79 o 
 -36   0  18        0.04        3.37     20.77 o 
 -34   0  18       53.27       57.58     21.59 o 
 -32   0  18       13.82       20.46     16.52 o 
 -30   0  18       33.43       54.02     17.91 o 
 -28   0  18       43.40       51.16     16.77 o 
 -26   0  18       14.87       -4.19     11.25 o 
 -24   0  18      118.97      123.16     15.94 o 
 -22   0  18      308.48      298.87     21.16 o 
 -20   0  18       11.36        8.66      8.41 o 
 -18   0  18       47.65       33.03     10.12 o 
 -16   0  18      104.35      101.13     18.53 o 
 -14   0  18       13.96        4.99      7.57 o 
 -12   0  18        9.73        1.12     11.77 o 
 -10   0  18       69.48       89.53     14.30 o 
  -8   0  18       68.17       51.66     11.88 o 
  -6   0  18      138.72      174.38     17.59 o 
  -4   0  18       21.41       32.46     19.56 o 
  -2   0  18       51.97       45.40     12.04 o 
   0   0  18      296.39      293.29     22.02 o 
   2   0  18       37.82       48.95     12.89 o 
   4   0  18        0.05        3.44      9.98 o 
   6   0  18       10.42        5.44     10.41 o 
   8   0  18       31.06       17.39     19.61 o 
  10   0  18        6.53       15.57     21.15 o 
  12   0  18        0.46       14.04     20.13 o 
 -35   1  18      187.79      263.58     27.08 o 
 -33   1  18       11.51       13.62     14.31 o 
 -31   1  18       41.55       35.79     12.61 o 
 -29   1  18       16.74       39.81     11.70 o 
 -27   1  18       26.39       23.84     10.27 o 
 -25   1  18       12.99        0.10      8.62 o 
 -23   1  18      258.58      227.18     15.30 o 
 -21   1  18       17.69        5.80      6.44 o 
 -19   1  18        0.03       11.52      7.13 o 
 -17   1  18      104.45       78.24     15.90 o 
 -15   1  18        5.49       10.19      6.72 o 
 -13   1  18     1826.10     1849.74     43.40 o 
 -11   1  18       55.94       74.01     12.32 o 
  -9   1  18      223.80      227.45     13.48 o 
  -7   1  18        2.86        5.56      5.79 o 
  -5   1  18       80.69      107.06     12.61 o 
  -3   1  18        1.65       -5.61      5.61 o 
  -1   1  18      200.05      192.37     13.33 o 
   1   1  18       15.90       17.84      7.68 o 
   3   1  18       97.74      113.86     11.44 o 
   5   1  18       11.90        0.67      6.52 o 
   7   1  18       12.63        3.08      9.11 o 
   9   1  18      267.16      315.54     26.05 o 
  11   1  18       69.72      102.00     19.73 o 
  13   1  18       24.12       32.75     16.29 o 
 -34   2  18       47.46       88.73     17.32 o 
 -32   2  18        3.81        7.61     11.74 o 
 -30   2  18       12.70       33.45     12.52 o 
 -28   2  18       24.07       25.78     16.29 o 
 -26   2  18        7.52        0.92      9.53 o 
 -24   2  18       23.06       21.91     14.65 o 
 -22   2  18       38.51       57.15     10.41 o 
 -20   2  18        3.62       -3.93      6.55 o 
 -18   2  18        9.51       18.24      7.81 o 
 -16   2  18       45.76       34.32      8.64 o 
 -14   2  18        4.86       -5.68      5.68 o 
 -12   2  18      145.60      134.84     15.48 o 
 -10   2  18      110.84       89.49     10.25 o 
  -8   2  18       14.48        3.82      5.92 o 
  -6   2  18       39.68       41.25      7.70 o 
  -4   2  18       23.25       34.96      7.71 o 
  -2   2  18        6.19        0.86      6.23 o 
   0   2  18      126.04      131.47     11.63 o 
   2   2  18        0.82        6.95      6.76 o 
   4   2  18       10.82        8.85      8.12 o 
   6   2  18        4.15        3.76      9.04 o 
   8   2  18        0.07       -7.54      8.54 o 
  10   2  18        8.72        9.01      9.78 o 
  12   2  18       23.45       33.41     20.36 o 
 -31   3  18       72.03       85.25     22.91 o 
 -29   3  18       79.16      135.27     26.89 o 
 -27   3  18        5.45       19.03     16.87 o 
 -25   3  18       47.92       52.32     13.22 o 
 -23   3  18        0.48        1.12     11.12 o 
 -21   3  18       25.31       26.87     11.29 o 
 -19   3  18        4.58       -6.84      6.84 o 
 -17   3  18        1.90       -1.52      7.53 o 
 -15   3  18        0.29        2.94      7.99 o 
 -13   3  18       12.10       16.93      8.10 o 
 -11   3  18       34.29       29.79      9.40 o 
  -9   3  18       61.51       59.98     10.72 o 
  -7   3  18      491.92      445.74     22.02 o 
  -5   3  18        6.00       -5.80      7.10 o 
  -3   3  18       72.14       62.13      9.81 o 
  -1   3  18       19.48       19.89     12.53 o 
   1   3  18        6.03        6.79      8.95 o 
   3   3  18        5.44        5.39      8.88 o 
   5   3  18        1.55       -6.43      9.98 o 
   7   3  18        0.02       -7.42     20.26 o 
   9   3  18        3.05       -2.53     10.54 o 
 -30   4  18        0.50       13.99     12.22 o 
 -28   4  18        3.48        6.16     13.48 o 
 -26   4  18        4.28        7.40     19.75 o 
 -24   4  18        0.02       11.39     18.10 o 
 -22   4  18        2.74       -6.88      8.83 o 
 -20   4  18        0.48       -8.52      8.52 o 
 -18   4  18       70.70       81.74     13.47 o 
 -16   4  18       67.11       54.44     11.36 o 
 -14   4  18        5.52       11.13      8.69 o 
 -12   4  18        9.77       10.20      8.68 o 
 -10   4  18        0.17        0.21      7.35 o 
  -8   4  18        8.81       10.91      8.09 o 
  -6   4  18        6.30       -3.22      7.04 o 
  -4   4  18       13.65       26.20     10.07 o 
  -2   4  18       11.18       16.63      9.69 o 
   0   4  18        8.78       15.07     13.00 o 
   2   4  18       12.19       17.24     10.31 o 
   4   4  18       38.64       38.43     13.72 o 
   6   4  18       58.49       43.32     17.34 o 
 -25   5  18       12.99       33.21     17.24 o 
 -23   5  18        5.38        0.04     12.60 o 
 -21   5  18       43.19       33.88     17.06 o 
 -19   5  18      321.15      302.11     31.63 o 
 -17   5  18      210.82      245.61     20.09 o 
 -15   5  18      231.59      254.37     36.69 o 
 -13   5  18        2.13       11.42      9.90 o 
 -11   5  18       17.41       36.58     11.02 o 
  -9   5  18        0.71       -4.04      8.54 o 
  -7   5  18        3.29       -5.66      8.84 o 
  -5   5  18        0.49       22.24     10.13 o 
  -3   5  18        1.25        5.45     10.86 o 
  -1   5  18        0.56       -3.04     12.59 o 
   1   5  18       32.76       36.89     11.71 o 
   3   5  18       55.31       67.46     14.33 o 
 -18   6  18       14.61       38.56     16.50 o 
 -16   6  18        1.45       20.87     11.96 o 
 -14   6  18        3.34       -9.42      9.42 o 
 -12   6  18        1.04        2.83      9.90 o 
 -10   6  18        8.72        7.81     10.33 o 
  -8   6  18       21.76       30.67     11.16 o 
  -6   6  18       70.00       97.81     15.62 o 
  -4   6  18       33.40       34.22     23.88 o 
 -33   1  19        8.31       35.04     14.36 o 
 -31   1  19        3.74        7.20     10.93 o 
 -29   1  19        8.75       24.53     20.40 o 
 -27   1  19        6.48        2.54      7.21 o 
 -25   1  19        2.96       -7.34      7.44 o 
 -23   1  19       92.65      101.52     33.84 o 
 -21   1  19       12.29        6.07      8.19 o 
 -19   1  19        0.39       -4.52      6.37 o 
 -17   1  19       65.09       68.97     11.07 o 
 -15   1  19        1.95       -1.26      6.63 o 
 -13   1  19      275.91      275.22     15.36 o 
 -11   1  19      140.32      146.68     12.25 o 
  -9   1  19       11.30       -1.79     11.25 o 
  -7   1  19        4.68       17.69      7.90 o 
  -5   1  19        5.06       -5.12      6.54 o 
  -3   1  19        0.71        2.23      6.37 o 
  -1   1  19       52.26       38.89      9.08 o 
   1   1  19       11.37        5.15      7.34 o 
   3   1  19        2.94       -8.55      9.43 o 
   5   1  19        6.14        1.89      9.00 o 
   7   1  19       17.24       24.94     11.24 o 
   9   1  19       28.17       45.80     17.73 o 
 -32   2  19        9.27       -0.63     14.85 o 
 -30   2  19        2.69      -12.06     12.06 o 
 -28   2  19        3.91       -8.00      8.60 o 
 -26   2  19        8.82       10.73     10.13 o 
 -24   2  19        2.04        7.37     10.06 o 
 -22   2  19      139.44      171.68     24.42 o 
 -20   2  19       33.32       25.44      9.18 o 
 -18   2  19       71.53       85.73     37.29 o 
 -16   2  19      101.32       82.51     21.59 o 
 -14   2  19      101.95      112.43     11.56 o 
 -12   2  19        7.15        9.86      6.66 o 
 -10   2  19       31.59       22.66     11.65 o 
  -8   2  19       17.92       15.50      8.11 o 
  -6   2  19        0.74       -5.91      5.91 o 
  -4   2  19        0.27       -2.51      7.12 o 
  -2   2  19       11.62       -2.70      8.23 o 
   0   2  19       52.80       70.28     11.86 o 
   2   2  19       10.77        3.32      8.44 o 
   4   2  19       65.70       69.00     12.31 o 
   6   2  19       57.89       64.08     12.66 o 
   8   2  19        6.24        6.79     14.24 o 
 -31   3  19        5.60        9.19     16.32 o 
 -29   3  19        0.91      -12.78     14.75 o 
 -27   3  19       54.17       53.15     18.98 o 
 -25   3  19        4.11       -5.81      8.62 o 
 -23   3  19       12.25        7.65      9.26 o 
 -21   3  19       18.17        3.21      8.68 o 
 -19   3  19       33.92       35.68     10.22 o 
 -17   3  19        0.06       11.35      8.89 o 
 -15   3  19        0.73       -2.66      7.34 o 
 -13   3  19       14.89       15.01      8.34 o 
 -11   3  19       12.45       23.76      8.97 o 
  -9   3  19       10.90       13.22      8.45 o 
  -7   3  19        9.07        6.82      8.11 o 
  -5   3  19       30.55       35.72     10.45 o 
  -3   3  19       13.42       17.47      7.43 o 
  -1   3  19        3.80       -1.64      7.26 o 
   1   3  19        0.87       -7.96      7.96 o 
   3   3  19       10.10       -0.95     10.94 o 
   5   3  19        1.18        1.47     10.83 o 
   7   3  19        0.08       -3.10     11.25 o 
 -28   4  19       23.06       36.39     13.93 o 
 -26   4  19       14.98        3.74     20.69 o 
 -24   4  19        0.51        3.15     11.95 o 
 -22   4  19       11.80       29.22     11.58 o 
 -20   4  19        7.37        6.90      9.88 o 
 -18   4  19       66.05       61.51     12.58 o 
 -16   4  19      365.67      408.60     23.49 o 
 -14   4  19        2.19        9.86      8.78 o 
 -12   4  19       17.49       30.60     10.77 o 
 -10   4  19        6.22       12.90      9.11 o 
  -8   4  19        7.98       16.33     14.30 o 
  -6   4  19        6.15       21.27      9.60 o 
  -4   4  19       37.91       30.11     11.27 o 
  -2   4  19        2.12       -5.06      8.50 o 
   0   4  19        0.40       -0.86      9.12 o 
   2   4  19        2.64        3.67      9.11 o 
   4   4  19        3.81        7.97     14.30 o 
 -23   5  19        0.35       -5.54     12.47 o 
 -21   5  19        2.00        5.59     15.95 o 
 -19   5  19      100.13      115.54     15.69 o 
 -17   5  19       33.78       56.65     12.86 o 
 -15   5  19       24.61       33.70     11.46 o 
 -13   5  19        4.38        2.15     11.51 o 
 -11   5  19        0.24        1.58      8.93 o 
  -9   5  19        4.39        4.06     10.15 o 
  -7   5  19       14.53       26.08     10.38 o 
  -5   5  19        3.92       18.35     10.16 o 
  -3   5  19        2.47       -2.04      9.69 o 
  -1   5  19        1.10       11.23     10.75 o 
   1   5  19        9.82        2.57     20.28 o 
 -34   0  20      346.64      461.76     46.04 o 
 -32   0  20      358.77      490.89     43.83 o 
 -30   0  20       78.36      109.02     22.44 o 
 -28   0  20       17.36       45.25     16.72 o 
 -26   0  20        0.59       11.89     12.98 o 
 -24   0  20       18.45       12.12     16.37 o 
 -22   0  20       61.99       79.64     13.63 o 
 -20   0  20        2.05       10.18     15.14 o 
 -18   0  20       54.80       44.94     19.75 o 
 -16   0  20      222.64      177.34     28.44 o 
 -14   0  20      426.45      391.64     37.57 o 
 -12   0  20      216.21      264.09     32.70 o 
 -10   0  20     3408.36     3650.50    113.31 o 
  -8   0  20        0.06        5.14     10.91 o 
  -6   0  20      490.82      538.71     74.71 o 
  -4   0  20       31.82       54.91     12.72 o 
  -2   0  20        2.18        3.95     10.07 o 
   0   0  20        0.00       16.01     10.73 o 
   2   0  20        2.95       -6.39      9.81 o 
   4   0  20        0.32        6.07     11.37 o 
   6   0  20       21.09       37.86     23.98 o 
   8   0  20        8.49      -17.77     17.77 o 
 -33   1  20        0.08       21.20     18.70 o 
 -31   1  20        1.86       -0.92     10.27 o 
 -29   1  20        5.52       -7.64     12.52 o 
 -27   1  20        5.13        3.22      9.94 o 
 -25   1  20       36.56       38.70     12.20 o 
 -23   1  20       18.65       -2.04      9.35 o 
 -21   1  20       31.20       29.67      9.42 o 
 -19   1  20        6.05        4.82      7.44 o 
 -17   1  20       10.75       12.88     11.29 o 
 -15   1  20       94.95       77.90     11.64 o 
 -13   1  20       36.62       28.88     14.12 o 
 -11   1  20        0.00       -5.07      8.76 o 
  -9   1  20      103.71      135.16     14.74 o 
  -7   1  20        0.07       -6.92      6.92 o 
  -5   1  20        0.06       -7.60      7.60 o 
  -3   1  20        3.10        6.04      8.26 o 
  -1   1  20       53.12       55.54      9.84 o 
   1   1  20       25.48       23.47      9.12 o 
   3   1  20       24.49       29.84      9.53 o 
   5   1  20        2.67       -7.56      9.07 o 
   7   1  20       26.53       38.19     11.98 o 
 -32   2  20        9.53       10.45     16.23 o 
 -30   2  20        0.06        7.70     15.24 o 
 -28   2  20        9.17        8.82     11.03 o 
 -26   2  20       86.55      103.39     15.97 o 
 -24   2  20        1.15       -8.61      8.61 o 
 -22   2  20       36.79       61.57     20.55 o 
 -20   2  20      122.40      114.69     15.72 o 
 -18   2  20        0.06        1.74      7.53 o 
 -16   2  20       11.94        9.01      8.36 o 
 -14   2  20       28.23       28.46     10.97 o 
 -12   2  20       13.62        6.33      6.83 o 
 -10   2  20        2.98        0.76      6.76 o 
  -8   2  20       17.77        7.42      6.43 o 
  -6   2  20        2.49       14.47      9.95 o 
  -4   2  20       83.25       82.26     12.59 o 
  -2   2  20        2.92       -5.60      8.37 o 
   0   2  20       53.86       62.57     12.17 o 
   2   2  20       13.00        3.95     22.72 o 
   4   2  20       15.62       28.90     13.73 o 
   6   2  20       26.45       37.56     14.52 o 
 -29   3  20        5.91        1.65     15.31 o 
 -27   3  20        3.61       10.29     14.70 o 
 -25   3  20       29.95       30.36     12.62 o 
 -23   3  20        0.08       -8.58      8.58 o 
 -21   3  20        0.48       -2.82      8.40 o 
 -19   3  20        3.08       -7.59      7.59 o 
 -17   3  20        1.60       -2.24      8.49 o 
 -15   3  20        0.02        0.67      9.76 o 
 -13   3  20        0.04       -7.34      7.34 o 
 -11   3  20       15.07        6.41      9.64 o 
  -9   3  20        2.41       -1.06      8.43 o 
  -7   3  20       11.39        7.27      9.00 o 
  -5   3  20       42.51       31.27     14.66 o 
  -3   3  20       32.75       27.97      8.80 o 
  -1   3  20        6.45        7.12     11.32 o 
   1   3  20        2.40        1.46     16.70 o 
   3   3  20        6.76       18.66     12.02 o 
   5   3  20        0.39      -11.96     18.97 o 
 -26   4  20        0.01       -3.51     11.23 o 
 -24   4  20       16.10       20.97     14.06 o 
 -22   4  20       45.19       59.18     13.99 o 
 -20   4  20        6.26        6.47     10.20 o 
 -18   4  20        2.63        6.06     13.40 o 
 -16   4  20       47.42       53.45     12.15 o 
 -14   4  20       34.24       40.54     11.35 o 
 -12   4  20        5.58        5.66     10.22 o 
 -10   4  20        0.35       -1.08      8.56 o 
  -8   4  20        1.05       -1.23      8.70 o 
  -6   4  20       33.30       31.06     11.06 o 
  -4   4  20       33.53       45.58     12.34 o 
  -2   4  20       18.53       24.21     10.43 o 
   0   4  20       22.18       32.37     11.92 o 
   2   4  20       13.83       15.20     14.99 o 
 -21   5  20        6.72      -11.74     11.74 o 
 -19   5  20       35.82       39.98     22.22 o 
 -17   5  20       13.19        6.03     10.63 o 
 -15   5  20       25.94       38.28     21.79 o 
 -13   5  20       10.93       18.06     10.74 o 
 -11   5  20        0.00       -4.02      9.26 o 
  -9   5  20        1.97        3.70      9.66 o 
  -7   5  20       21.20       36.54     12.22 o 
  -5   5  20       19.99       21.04     13.88 o 
  -3   5  20        0.41      -12.83     18.42 o 
 -31   1  21       23.53       -6.53     16.06 o 
 -29   1  21        3.53      -12.04     12.04 o 
 -27   1  21        2.97        0.23      9.63 o 
 -25   1  21        1.33       -3.40      9.69 o 
 -23   1  21        0.73       -2.57     18.20 o 
 -21   1  21        6.03        3.32      8.44 o 
 -19   1  21       23.41       12.09      8.50 o 
 -17   1  21       34.34       44.30     16.38 o 
 -15   1  21        6.56       14.93     11.53 o 
 -13   1  21       79.93       50.94     14.87 o 
 -11   1  21       12.90       20.43      9.86 o 
  -9   1  21        8.98       12.55      8.92 o 
  -7   1  21       16.69       10.58      8.90 o 
  -5   1  21        0.81       10.20      8.40 o 
  -3   1  21       15.04       15.32      9.43 o 
  -1   1  21        3.98       13.40      9.46 o 
   1   1  21        5.22       12.26      9.88 o 
   3   1  21        2.70       -2.79     10.22 o 
   5   1  21        4.71       -3.75     10.80 o 
 -30   2  21        5.09       21.01     16.88 o 
 -28   2  21       15.36        7.35     11.34 o 
 -26   2  21       41.64       60.63     13.99 o 
 -24   2  21       72.21       64.81     14.72 o 
 -22   2  21      150.51      145.86     24.10 o 
 -20   2  21       78.09       92.50     15.89 o 
 -18   2  21       62.90       75.47     14.05 o 
 -16   2  21        0.16       -1.36      6.93 o 
 -14   2  21        0.01       -6.57      6.57 o 
 -12   2  21        0.59        0.31      7.33 o 
 -10   2  21        0.38        1.30      9.34 o 
  -8   2  21       16.47       23.65      9.89 o 
  -6   2  21       16.71       19.63      9.26 o 
  -4   2  21       20.93       57.75     18.33 o 
  -2   2  21       60.99       82.01     13.63 o 
   0   2  21       18.13       31.94     10.92 o 
   2   2  21      117.12      119.36     19.15 o 
   4   2  21        0.53       20.60     13.62 o 
 -29   3  21        3.38       15.01     16.49 o 
 -27   3  21        1.13       -5.93     13.92 o 
 -25   3  21       27.93       43.04     14.52 o 
 -23   3  21       17.80       15.54     12.10 o 
 -21   3  21        0.68       -4.02      8.82 o 
 -19   3  21        5.43       17.51     13.10 o 
 -17   3  21       10.19        9.50     10.07 o 
 -15   3  21       12.02       20.85      9.74 o 
 -13   3  21        0.07       -5.15      8.34 o 
 -11   3  21       11.53       14.63      9.19 o 
  -9   3  21       12.17        4.50     13.02 o 
  -7   3  21       10.46        7.98      9.72 o 
  -5   3  21        0.40       -5.07     11.03 o 
  -3   3  21        1.42        7.07     11.73 o 
  -1   3  21       20.52       49.68     15.12 o 
   1   3  21        0.71        8.13     13.02 o 
 -24   4  21       12.71       21.72     14.28 o 
 -22   4  21        5.05       -9.56      9.56 o 
 -20   4  21       35.78       23.38     11.41 o 
 -18   4  21       74.71       75.83     14.06 o 
 -16   4  21       23.84       21.71     12.30 o 
 -14   4  21       35.73       63.07     13.60 o 
 -12   4  21        4.33        0.22      9.40 o 
 -10   4  21        3.01        4.50     12.38 o 
  -8   4  21       19.30       21.12     13.14 o 
  -6   4  21       12.08       18.06     10.86 o 
  -4   4  21       24.90       43.09     11.86 o 
  -2   4  21        8.93       23.05     20.01 o 
 -15   5  21       19.48        5.19     16.81 o 
 -13   5  21       11.21       -4.59      9.98 o 
 -11   5  21        6.04        5.02     17.91 o 
 -26   0  22        2.65       22.35     18.24 o 
 -24   0  22        3.34       -5.98     14.30 o 
 -22   0  22        8.84      -13.78     16.73 o 
 -20   0  22        7.01       45.73     17.11 o 
 -18   0  22       40.95       15.31     17.18 o 
 -16   0  22        0.31      -10.15     16.45 o 
 -14   0  22      827.73      800.21     51.62 o 
 -12   0  22      359.63      286.61     35.83 o 
 -10   0  22      415.97      377.64     40.40 o 
  -8   0  22       43.27       71.30     22.26 o 
  -6   0  22        7.72       11.73     15.03 o 
  -4   0  22        3.08       -0.60     16.27 o 
  -2   0  22        2.22        2.46     16.45 o 
   0   0  22        0.17       -9.93     11.40 o 
   2   0  22        4.31       -6.70     12.21 o 
 -29   1  22        0.01       -9.68     14.28 o 
 -27   1  22        0.32        3.59     10.82 o 
 -25   1  22        2.36        5.36     10.66 o 
 -23   1  22       69.94       85.12     15.47 o 
 -21   1  22        7.65       12.91     12.28 o 
 -19   1  22       62.02       62.01     19.19 o 
 -17   1  22        3.93      -11.35     11.35 o 
 -15   1  22        0.54      -10.35     10.35 o 
 -13   1  22      219.77      223.65     23.91 o 
 -11   1  22       54.25       79.89     33.56 o 
  -9   1  22       18.10       22.87     10.60 o 
  -7   1  22       54.39       87.55     14.28 o 
  -5   1  22        1.14       14.19      9.83 o 
  -3   1  22       13.85       23.04     10.84 o 
  -1   1  22       10.43       17.53     11.29 o 
   1   1  22        9.44       16.58     10.80 o 
   3   1  22       23.73       21.25     18.19 o 
 -28   2  22        3.10       -3.73     10.61 o 
 -26   2  22       42.37       55.13     14.20 o 
 -24   2  22        0.23        4.35     11.01 o 
 -22   2  22       10.61       25.64     12.02 o 
 -20   2  22       35.16       -6.84     18.60 o 
 -18   2  22       25.99       35.16     12.08 o 
 -16   2  22        0.41       -9.44      9.44 o 
 -14   2  22        0.22       -8.75      9.36 o 
 -12   2  22        1.66        1.26      9.93 o 
 -10   2  22        3.49        5.69      9.47 o 
  -8   2  22        2.76       -7.98      7.98 o 
  -6   2  22        0.24       -3.41      8.47 o 
  -4   2  22       45.90       66.66     13.45 o 
  -2   2  22        9.35       21.85     17.71 o 
   0   2  22        0.51        0.60     13.69 o 
 -25   3  22        1.22        9.33     17.85 o 
 -23   3  22        0.24        5.12     19.56 o 
 -21   3  22        0.01        2.06     10.36 o 
 -19   3  22        2.61        8.37     14.70 o 
 -17   3  22        4.68       14.93     10.29 o 
 -15   3  22       20.34       38.59     11.03 o 
 -13   3  22       45.51       38.23     11.83 o 
 -11   3  22        3.34       -9.05      9.05 o 
  -9   3  22        1.75       -6.17     11.43 o 
  -7   3  22       41.02       55.24     15.40 o 
  -5   3  22       17.87       25.19     16.76 o 
  -3   3  22        0.02       -4.95     10.21 o 
 -20   4  22        0.14       -3.32     10.05 o 
 -18   4  22       13.72       12.56     11.11 o 
 -16   4  22       14.21       12.92     11.10 o 
 -14   4  22        4.55       13.18     13.48 o 
 -12   4  22        2.50       -9.06      9.06 o 
 -10   4  22        2.81       -0.30     10.38 o 
  -8   4  22       19.60       16.48     11.20 o 
  -6   4  22        0.19       24.64     20.15 o 
 -27   1  23       11.93        9.88     16.76 o 
 -25   1  23        3.25      -14.50     15.20 o 
 -23   1  23       17.96       44.69     22.54 o 
 -21   1  23        4.60        6.78     12.22 o 
 -19   1  23       10.82       -2.08     12.51 o 
 -17   1  23        8.21        9.86     12.61 o 
 -15   1  23        4.66       38.62     18.48 o 
 -13   1  23        1.66       22.67     13.02 o 
 -11   1  23      165.10      202.93     23.35 o 
  -9   1  23        0.01        4.33     11.70 o 
  -7   1  23      140.79      157.08     20.34 o 
  -5   1  23        0.04       -4.66      9.95 o 
  -3   1  23       26.25       25.65     11.41 o 
  -1   1  23       11.58       16.32     11.07 o 
 -26   2  23        0.50       -3.54     22.93 o 
 -24   2  23       46.43       34.50     16.04 o 
 -22   2  23        4.50       13.67     16.03 o 
 -20   2  23        8.10       13.81     18.21 o 
 -18   2  23        2.18      -11.11     14.67 o 
 -16   2  23        0.01        0.83     14.67 o 
 -14   2  23        0.17       -4.22     11.48 o 
 -12   2  23        0.01       -0.75      9.64 o 
 -10   2  23        1.04      -10.99     10.99 o 
  -8   2  23        3.64       -9.46      9.46 o 
  -6   2  23        0.82       10.93     10.24 o 
  -4   2  23        1.05        3.89      9.82 o 
 -23   3  23        0.01       10.98     15.21 o 
 -21   3  23        2.06        1.26     11.17 o 
 -19   3  23       21.67       25.67     19.62 o 
 -17   3  23        0.12       11.77     10.04 o 
 -15   3  23        9.70       13.53     10.73 o 
 -13   3  23       33.04       41.30     15.40 o 
 -11   3  23       24.52       33.74     14.55 o 
  -9   3  23        0.01      -11.07     11.07 o 
  -7   3  23        2.87       -1.98     21.32 o 
 -24   0  24        0.01       27.63     20.18 o 
 -22   0  24        1.12       44.85     23.85 o 
 -20   0  24        1.06      -10.91     19.38 o 
 -18   0  24        1.05       11.37     18.48 o 
 -16   0  24       14.45       34.34     20.81 o 
 -14   0  24       19.12       37.85     20.67 o 
 -12   0  24       53.49       81.37     23.79 o 
 -10   0  24      325.56      318.39     41.38 o 
  -8   0  24       50.51       28.67     21.11 o 
  -6   0  24        2.08       18.86     18.85 o 
 -23   1  24      101.47       83.57     27.39 o 
 -21   1  24        4.35       11.68     13.81 o 
 -19   1  24       21.84       38.51     15.66 o 
 -17   1  24       13.68       17.24     17.33 o 
 -15   1  24       10.79       -3.86     11.11 o 
 -13   1  24       12.40       -2.23     11.69 o 
 -11   1  24      156.57      171.98     32.57 o 
  -9   1  24       12.01       16.57     13.12 o 
  -7   1  24      120.51      118.80     20.29 o 
  -5   1  24        3.24        9.42     18.39 o 
 -22   2  24        0.03       22.28     19.97 o 
 -20   2  24        1.74        6.93     18.74 o 
 -18   2  24        6.77        5.98     16.28 o 
 -16   2  24       14.98       20.99     18.97 o 
 -14   2  24        4.00      -11.76     11.76 o 
 -12   2  24        5.56      -15.96     15.96 o 
 -10   2  24        5.95       -4.95     10.93 o 
  -8   2  24        0.95       -7.76     14.38 o 
                                                 
